# Supplementary material for: Genetic diversity of canine olfactory receptors
Source: BMC Genomics. 2009 Jan 14;10:21. doi: 10.1186/1471-2164-10-21 (PMC2635374; doi:10.1186/1471-2164-10-21)
Supplement: Additional file 1 — Analysed OR genes. Distribution of analysed OR genes within the canine OR repertoire. [file 1471-2164-10-21-S1.xls]

## Sheet: Feuil1
Class	Family name	Total OR genes number /family	Analysed OR genes	Others
I	51	71	3	68
I	52	96	23	73
I	55	2	2	0
I	56	23	1	22
I	57	1	1	0
II	10	46	1	45
II	12	7	0	7
II	14	47	6	41
II	15	24	3	21
II	16	5	0	5
II	17	3	1	2
II	18	1	0	1
II	19	4	1	3
II	20	10	1	9
II	21	3	1	2
II	2	59	5	54
II	3	9	3	6
II	4	156	9	147
II	5	197	15	182
II	6	134	11	123
II	7	89	16	73
II	8	18	4	14
II	9	5	2	3
total		1010	109
