# Supplementary material for: Genetic diversity of canine olfactory receptors
Source: BMC Genomics. 2009 Jan 14;10:21. doi: 10.1186/1471-2164-10-21 (PMC2635374; doi:10.1186/1471-2164-10-21)
Supplement: Additional file 2 — OR names and numbers per cluster, SNP numbers and N values. OR name, size of OR genes clusters, number of SNP and N value for each breed. OR are classified by N value increasing. [file 1471-2164-10-21-S2.xls]

## Sheet: Feuil1
OR name, size of OR genes clusters, number of SNPs and N value for each breed.
OR are classified by N value increasing
OR Name	cluster size	SNP + indel Number								N Value (bp)
	(OR genes number )	GSD	BM	ESS	Grey	LR	Pek	6 breeds	Box	GSD	BM	ESS	Grey	LR	Pek	6 breeds	Box
CfOR0034	24	14	21	21	22	21	21	22	ND	292.959	113.929	111.387	103.459	191.4	88.6111	98.4261	ND
CfOR0007	243	18	19	18	18	19	19	20	ND	417.333	98.0679	99.3651	160.513	102.904	111.344	103	ND
CfOR14A11	243	12	13	12	13	5	12	14	0	467.705	173	172.909	153.387	585.231	183	164	0(infinity)
DOPRH07	5	11	12	11	11	11	21	21	ND	713.455	248.879	194.579	169.87	169.87	147.15	177.338	ND
CfOR0821	240	12	12	10	6	13	10	16	ND	169	179	285	1276	202	241	197	ND
CfOR10H04	243	9	9	10	9	10	9	10	ND	837.333	199.365	753.6	261.667	187.152	837.333	237.335	ND
CfOR0519	9	10	10	8	11	11	14	17	ND	236	333.214	299	202.459	201	341.341	238.707	ND
CfOR1564p	9	7	7	8	9	8	9	10	0	302	302	257	280	234	276	259	0(infinity)
CfOR0004	240	10	10	9	9	9	9	13	8	344.615	263	263.529	268.8	280.65	332.308	264	761
CfOR2540	9	6	9	6	7	5	9	10	ND	340.244	234.947	306.593	287.629	353	241	269.001	ND
CfOR20H03	50	9	10	10	7	10	9	10	6	390.303	305.858	274.043	298.763	259.329	260.494	279.804	396.986
CfOR0006	240	0	13	12	3	15	14	16	ND	0(infinity)	298.025	188.352	2616	218.404	192.668	288.921	ND
CfOR08A09	9	8	9	9	7	10	6	12	ND	356.561	302.595	323.584	399.857	233.737	370.728	295.429	ND
CfOR08H10	15	9	9	7	6	5	8	11	ND	273	270	434	801.127	369	490	317	ND
CfOR0276	240	0	8	7	7	7	8	9	0	0(infinity)	305.426	298.286	675.529	298.286	297.513	329.9	0(infinity)
CfOR0041	70	7	6	7	6	6	8	10	ND	339.823	382.724	384	324.507	468.293	326.346	346.165	ND
CfOR0527	240	7	7	8	7	7	0	11	ND	363	659	256	345	310	0(infinity)	354	ND
CfOR1057p	240	6	8	7	2	8	7	8	5	299	289	346	1179	327	959	359	1509
CfOR3045	240	5	6	7	5	5	5	7	ND	1507	388	423	362	365	359	363	ND
CfOR16D10	28	0	7	5	5	7	5	7	ND	0(infinity)	299.368	361.143	355.5	320.451	812.571	366.905	ND
CfOR0104	240	5	7	6	5	6	8	11	ND	384	433	388	486	367	380	369	ND
CfOR7215p	240	2	5	4	8	7	8	12	4	3788	614	524	715	393	350	371	1894
CfOR5413	243	6	6	6	4	6	8	9	0	863.143	433.118	530	774.615	392.338	541.883	378.434	0(infinity)
CfOR0130	240	0	6	6	6	6	6	6	0	0(infinity)	319	348	683.571	348	398.75	381.996	0(infinity)
CfOR1026	240	8	8	6	3	7	6	9	4	380.606	365.825	433.103	785	337.433	585.699	388.77	1548
CfOR04C05	243	0	4	7	1	4	19	21	ND	0(infinity)	984.643	368.829	2827.69	501.273	173.396	390.918	ND
CfOR6035	240	6	7	6	5	6	6	7	ND	1094	477	400	368	584	419	406	ND
CfOR0023	24	4	4	7	8	4	5	14	5	447	478.929	309.164	357.6	623.721	872.195	417.774	481.076
CfOR0015	240	4	4	6	6	6	4	6	ND	746	538	382	402	424	491	430	ND
CfOR0055	49	6	6	6	4	4	4	8	4	381	628	392	441	713	464	434	464
CfOR5233	240	4	5	4	6	4	7	7	ND	1896	424	517	459	451	326	436	ND
CfOR0135	240	2	6	7	6	7	5	10	ND	1611	567	375	499	341	1504	448	ND
CfOR0058	243	5	5	5	5	0	5	5	ND	407	799.714	355	650.93	0(infinity)	368.289	478	ND
CfOR9010	240	3	8	8	7	6	8	10	ND	2704	477	368	654	499	349	486	ND
CfOR12E07	243	3	8	9	3	4	3	9	ND	592.381	731.765	336.216	622	528.113	727.013	503.548	ND
CfOR0043	70	6	6	8	0	7	7	8	6	497	692	460	0(infinity)	1107	295	504	1292
CfOR0180	243	3	5	6	3	5	5	8	0	578	1103	465	607	415	494	511	0(infinity)
CfOR0407	240	5	6	3	0	6	3	9	ND	358.857	355.472	1066.42	0(infinity)	601.277	1948.97	527.122	ND
DOPRX01	50	3	6	6	3	3	3	6	ND	1254.32	328.264	529.6	827.5	993	1145.77	559.229	ND
CfOR0274	9	4	5	5	4	4	3	6	ND	733.091	532.863	623.505	695.172	578.756	975.484	562.811	ND
CfOR0080	240	3	4	4	5	5	7	10	ND	2560	733.758	834.783	748.052	581.818	329.143	570.743	ND
CfOR0183		3	4	4	3	4	9	9	ND	690	542.358	1026.45	1061.54	617.91	431.25	612.776	ND
CfOR16C11	243	8	6	5	6	8	2	11	2	466.667	771.429	671.006	659.302	561.386	1100.97	620.565	1031
CfOR04B03	243	3	4	7	2	5	3	8	4	828	703.529	608.136	1416.32	439.347	1855.86	623.05	489
CfOR0009	24	2	3	3	3	3	2	3	ND	2012.14	722.308	1015.14	596.19	596.19	939	629.775	ND
DOPRX09	14	2	5	4	2	5	4	6	ND	982.857	878.298	573.333	1587.69	658.723	680.44	635.677	ND
CfOR0372	1	3	4	5	4	2	3	6	ND	958	1066	693	681	1177.5	1378.54	655	ND
CfOR0067	240	2	5	5	4	5	4	6	ND	783	510	596	1043	555	1544	661	ND
CfOR12C10	2	2	3	3	4	3	3	4	ND	1200	929.032	800	573.134	834.783	866.165	702.89	ND
CfOR0231	5	3	3	4	3	3	3	4	ND	2640	747.17	678.857	771.429	678.857	649.18	721.727	ND
CfOR12F06	24	2	4	11	3	3	3	13	ND	2243.57	734.737	468.806	1131.89	930.667	747.857	732.37	ND
CfOR0582	240	2	3	3	2	3	4	5	ND	1630	906	624	1254	804	554	740	ND
CfOR5912	240	3	3	3	3	3	3	5	2	684	1060	767	663	886	1060	754	2002
CfOR5973p	9	3	4	4	4	4	5	5	ND	655	1964	765	536	1370	802	769	ND
CfOR7026	240	6	4	4	2	3	5	7	ND	523	678	724	2713	997	748	769	ND
CfOR3227	9	2	5	3	3	3	5	7	ND	920.323	943.14	1076.6	1076.6	766	776.327	786	ND
CfOR10F04	243	4	3	3	3	1	3	4	ND	715.443	949.916	693.497	1345.71	2055.27	1592.11	802.901	ND
CfOR16H04p	4	2	5	1	1	2	5	8	ND	950.847	701.25	1753.12	3545.21	1602.86	641.143	818.195	ND
CfOR0065	243	4	4	4	2	4	6	7	0	644	887	1207	1483	781	922	822	0(infinity)
CfOR0149	1	4	3	3	2	3	0	5	ND	634	1076.6	771.081	967.119	700.123	0(infinity)	829.646	ND
CfOR0595	240	3	2	2	2	2	3	4	ND	891.429	913	1090	1291	1090	1628	928	ND
DTPRH02	4	0	2	2	2	2	2	2	ND	0(infinity)	1138.18	1024.36	2012.14	2012.14	954.915	944.176	ND
CfOR12A07	240	2	4	3	2	4	4	5	ND	1874.29	742.642	1103.55	1341.82	747.342	975.868	947.033	ND
CfOR08D06	243	2	3	3	2	2	3	4	ND	894.286	1942.76	847.218	2012.14	939	816.522	955.555	ND
CfOR0192	240	1	4	4	4	4	4	4	ND	2114	1057	985	736	1163	1029	960	ND
CfOR12B07	24	1	3	3	1	3	1	3	ND	4011.43	649.249	758.919	1782.86	1080	1872	964.338	ND
CfOR2510	240	0	4	3	2	5	3	5	ND	0(infinity)	700.123	877.846	3804	898.583	667.368	1000.82	ND
CfOR0424p	49	1	15	1	6	4	2	18	0	7456	491	7456	510.685	1864	1433.85	1050	0(infinity)
CfOR0565	240	1	5	6	4	5	1	6	ND	1789	939	761	1878	732	2348	1056	ND
CfOR08B08	70	1	5	3	1	4	4	6	ND	2475	950.4	2640	2160	1100	690.698	1056	ND
CfOR6141	240	2	2	2	1	2	2	2	ND	892	937	1022	2343	1292	1785	1073	ND
CfOR4420	240	2	2	4	1	3	4	6	ND	1476.92	1200	1152	2400	698.182	1339.53	1133.21	ND
CfOR08B12	2	2	2	1	1	2	2	2	ND	1352.31	1098.75	1917.82	7032	1024.08	941.786	1150.8	ND
CfOR04A02	243	0	2	2	0	2	2	2	ND	0(infinity)	1992.86	878.74	0(infinity)	1014.55	1033.33	1152.7	ND
CfOR0438	49	4	0	4	2	4	3	4	1	774.621	0(infinity)	1538.63	1101.18	734.118	2496	1165.53	7488
TPCR62	24	3	2	3	1	0	2	3	ND	749.434	1309.45	1401.88	2166.55	0(infinity)	1241.25	1211.36	ND
CfOR0001	15	1	3	1	2	2	4	4	ND	7536	1153.47	2055.27	1027.64	1794.29	957.966	1259.31	ND
CfOR08G02	243	2	1	2	1	3	2	3	0	1286.9	1866	1348.92	2870.77	861	3732	1283.4	0(infinity)
CfOR0318	5	1	1	4	1	1	1	4	ND	7632	1908	550.385	1817.14	1908	1908	1315.07	ND
CfOR10D04	13	2	1	3	1	2	2	3	ND	916.098	2048.73	1015.14	7512	1788.57	1444.62	1360.61	ND
CfOR0568	13	0	1	5	2	2	3	7	0	0(infinity)	4092.86	662.428	2046.43	971.186	2546.67	1459.38	0(infinity)
TPCR71	27	2	2	3	2	2	2	3	ND	933	1017.82	2488	3732	1999.29	3732	1602.44	ND
CfOR08A02	70	0	6	0	0	0	10	11	ND	0(infinity)	1340	0(infinity)	0(infinity)	0(infinity)	382.857	1610.83	ND
CfOR1697	1	2	2	0	0	2	2	2	ND	3748	1441.54	0(infinity)	0(infinity)	2007.86	937	1669	ND
CfOR04B06	240	0	1	2	1	2	1	3	ND	0(infinity)	1788.75	1300.91	1908	1635	1817.14	1681.58	ND
CfOR0297p	50	2	1	1	0	2	1	2	2	2570	3947.14	3947	0(infinity)	1201	2009	1855	1176
CfOR12G07	15	3	2	2	2	0	4	4	ND	1669.57	1047.27	2057.14	3840	0(infinity)	1339.53	1876.38	ND
CfOR0401	243	0	1	4	0	1	2	5	ND	0(infinity)	3985.71	1023.85	0(infinity)	2029.09	1268.18	1886.48	ND
CfOR3109	24	0	0	1	2	2	0	2	0	0(infinity)	0(infinity)	1828	979	1283	0(infinity)	1924	0(infinity)
CfOR1573	5	0	2	2	2	2	2	2	ND	0(infinity)	1426	1426	1011	3708	3708	1959	ND
CfOR0325	9	1	1	1	1	1	2	2	ND	1800	2400	2095	2095	7680	2133	2043	ND
CfOR2171	1	1	1	1	1	1	1	1	ND	2029	3986	1771	2862	1860	2029	2227	ND
CfOR0426	50	1	1	1	1	0	2	2	ND	2120.73	1851.43	7776	2430	0(infinity)	2082.86	2257.93	ND
CfOR08A12	70	2	2	2	0	2	1	4	3	1467.69	1467.69	2044.29	0(infinity)	3816	7632	2619.05	1659.13
CfOR08G01	70	2	2	2	0	1	0	2	ND	1435.38	1599.43	1999.29	0(infinity)	7464	0(infinity)	2884.39	ND
CfOR0064	240	0	1	1	0	1	2	3	ND	0(infinity)	7800	4178.57	0(infinity)	1857.14	1560	2942.42	ND
CfOR0031	243	1	0	2	1	0	2	3	ND	2295	0(infinity)	2040	3934	0(infinity)	1449	2994	ND
CfOR0050	4	1	1	2	0	1	0	3	ND	2074.91	2377.5	1703.28	0(infinity)	7608	0(infinity)	3195.7	ND
CfOR04C07	70	0	1	2	0	1	1	2	ND	0(infinity)	2332.5	2073.33	0(infinity)	7464	2035.64	3504.51	ND
CfOR0333	2	1	1	0	0	0	1	1	ND	3998.57	2035.64	0(infinity)	0(infinity)	0(infinity)	2870.77	4947.07	ND
CfOR0390	240	0	0	0	6	0	1	7	0	0(infinity)	0(infinity)	0(infinity)	1188	0(infinity)	8160	6136	0(infinity)
CfOR0173	2	1	1	1	0	1	1	2	ND	4024.29	7512	4024.29	0(infinity)	7512	7512	6617.99	ND
CfOR0525	27	0	2	1	0	1	0	2	ND	0(infinity)	3780	2907.69	0(infinity)	4050	0(infinity)	6786.14	ND
CfOR0606	2	0	0	0	0	0	1	1	ND	0(infinity)	0(infinity)	0(infinity)	0(infinity)	0(infinity)	2916.92	15494.2	ND
CfOR08C09	2	0	0	0	0	0	1	1	0	0(infinity)	0(infinity)	0(infinity)	0(infinity)	0(infinity)	7920	47520	0(infinity)
CfOR0154	2	0	0	0	0	0	0	0	ND	0(infinity)	0(infinity)	0(infinity)	0(infinity)	0(infinity)	0(infinity)	0(infinity)	ND
CfOR0166	4	0	0	0	0	0	0	0	ND	0(infinity)	0(infinity)	0(infinity)	0(infinity)	0(infinity)	0(infinity)	0(infinity)	ND
CfOR0317	27	0	0	0	0	0	0	0	ND	0(infinity)	0(infinity)	0(infinity)	0(infinity)	0(infinity)	0(infinity)	0(infinity)	ND
CfOR16F03	1	0	0	0	0	0	0	0	0	0(infinity)	0(infinity)	0(infinity)	0(infinity)	0(infinity)	0(infinity)	0(infinity)	ND
ND = Not Determined
p=pseudogenes all dogs
