# Supplementary material for: Genetic diversity of canine olfactory receptors
Source: BMC Genomics. 2009 Jan 14;10:21. doi: 10.1186/1471-2164-10-21 (PMC2635374; doi:10.1186/1471-2164-10-21)
Supplement: Additional file 3 — MAF (minor allele frequency) of the 732 SNP. MAF (Minor Allele Frequency) of SNP within each breed and 6 breeds. [file 1471-2164-10-21-S3.xls]

## Sheet: liste OR 
OR12A07-SNP-798
3-DOPRH07-SNP-906
15-TPCR62-SNP-758
18-TPCR71-SNP-912
35-CfOR04C07-SNP-860
48-CfOR04B06-SNP-948
60-CfOR08D06-SNP-720
65-CfOR08G01-SNP-709
98-CfOR12B07-SNP-934
191-CfOR0064-SNP-868
297-CfOR0426-SNP-620
319-CfOR1026-SNP-927
55-OR08C09p-SNP-842
108-OR12G07-SNP-564
169-OR0023p-SNP-892
174-OR0034-SNP-951
190-OR0058-SNP-861
227-OR0130-SNP-891
363-OR08A12pp-SNP-896
364-OR08G02pp-SNP-756
369-OR0568-SNP-908
377-OR5413p-SNP-949
382-OR2540-SNP-845
4-DOPRX01-SNP-858
34-CfOR04C05pp-SNP-878
44-CfOR08A02-SNP-730
47-CfOR08B08-SNP-903
81-CfOR10D04-SNP-796
82-CfOR10F04-SNP-896
88-CfOR10H04-SNP-930
101-CfOR12C10-SNP-922
104-CfOR12E07-SNP-843
125-CfOR16D10-SNP-926
156-CfOR0006-SNP-957
159-CfOR0009-SNP-658
165-CfOR0015-SNP-952
189-CfOR0055-SNP-901
193-CfOR0065pp-SNP-947
214-CfOR0104-SNP-842
229-CfOR0135pp-SNP-840
253-CfOR0180ppp-SNP-878
260-CfOR0192-SNP-615
317-CfOR0582-SNP-780
336-CfOR0390-SNP-988
350-CfOR9010-SNP-919
374-CfOR1057p-SNP-794
376-CfOR0297p-SNP-294
30-OR04B03-SNP-897
140-OR20H03-SNP-921
316-OR0276-SNP-897
367-OR0424-SNP-883
368-OR0438-SNP-891
311-OR2510-SNP-822
45-OR08A09-SNP-897
157-CfOR0007-SNP-847
315-CfOR7026-SNP-756
370-CfOR0043ppp-SNP-942
375-CfOR1564p-SNP-866
380-CfOR0519p-SNP-894
381-CfOR5973p-SNP-887
385-CfOR5233-SNP-922
365-OR14A11-SNP-923
349-OR0407-SNP-692
339-CfOR5912-SNP-785
379-CfOR0325-SNP-771
372-CfOR7215-SNP-805
386-CfOR6035-SNP-747
25-OR04A02-SNP-729
322-OR0595-SNP-723
328-OR4420-SNP-883
399-OR0318-SNP-840
-- MAF et Heterozygotie des SNP du gene : 308-OR0821 -------------------------------------------
309-OR3045-SNP-720
383-OR3227-SNP-654
195-OR0067-SNP-804
129-OR16F03-SNP-1
320-CfOR0565-SNP-856
321-CfOR0527-SNP-847
236-CfOR0149-SNP-690
394-CfOR1697-SNP-910
327-CfOR6141-SNP-828
51-CfOR08B12-SNP-405
172-CfOR0031-SNP-709
392-CfOR2171-SNP-147
393-CfOR0372-SNP-884
397-CfOR1573-SNP-660
395-CfOR0401-SNP-570
398-CfOR0231-SNP-947
-- MAF et Heterozygotie des SNP du gene : 119-OR16C11 -------------------------------------------
378-CfOR3109-SNP-306
155-CfOR0004-SNP-947
70-CfOR08H10-SNP-935

## Sheet: Polymorphism_MAF_Het#5ABB15.txt
732 SNPs detected within 109 OR genes.
MAF (Minor Allele Frequency) of SNP within each breed and 6 breeds; the minor allele is indicated in second position.
p=pseudogenes all breeds
OR are classified by name
OR Name-SNP position	Position	MAF GSD	Alleles GSD	MAF BM	Alleles BM	MAF ESS	Alleles ESS	MAF Grey	Alleles Grey	MAF LR	Alleles LR	MAF Pek	Alleles Pek	MAF 6 breeds	Alleles 6 breeds
CfOR0001-SNP-200	200	0.0	C/C	0.062	C/T	0.0	C/C	0.312	C/T	0.062	C/T	0.062	C/T	0.083	C/T
CfOR0001-SNP-207	207	0.0	G/G	0.0	G/G	0.0	G/G	0.0	G/G	0.0	G/G	0.125	G/T	0.021	G/T
CfOR0001-SNP-59	59	0.0	G/G	0.125	G/A	0.0	G/G	0.0	G/G	0.0	G/G	0.062	G/A	0.031	G/A
CfOR0001-SNP-920	920	0.062	G/A	0.312	A/G	0.312	A/G	0.312	A/G	0.25	A/G	0.375	A/G	0.417	A/G
CfOR0004-SNP-309	309	0.0	C/C	0.0	C/C	0.438	C/A	0.125	C/A	0.312	C/A	0.0	C/C	0.146	C/A
CfOR0004-SNP-351	351	0.062	C/A	0.438	A/C	0.188	C/A	0.438	C/A	0.125	C/A	0.062	C/A	0.24	C/A
CfOR0004-SNP-362	362	0.25	T/A	0.429	A/T	0.375	A/T	0.5	A/A	0.25	T/A	0.312	T/A	0.415	T/A
CfOR0004-SNP-468	468	0.188	G/A	0.062	G/A	0.0	G/G	0.0	G/G	0.0	G/G	0.0	G/G	0.042	G/A
CfOR0004-SNP-48	48	0.312	T/C	0.312	C/T	0.375	C/T	0.438	C/T	0.438	T/C	0.438	T/C	0.49	C/T
CfOR0004-SNP-481	481	0.0	G/G	0.0	G/G	0.0	G/G	0.0	G/G	0.0	G/G	0.062	G/A	0.01	G/A
CfOR0004-SNP-688	688	0.062	G/A	0.062	G/A	0.0	G/G	0.0	G/G	0.0	G/G	0.375	G/A	0.083	G/A
CfOR0004-SNP-766	766	0.062	G/A	0.438	A/G	0.188	G/A	0.438	G/A	0.125	G/A	0.062	G/A	0.24	G/A
CfOR0004-SNP-785	785	0.188	C/T	0.062	C/T	0.0	C/C	0.0	C/C	0.0	C/C	0.0	C/C	0.042	C/T
CfOR0004-SNP-793	793	0.312	G/A	0.312	A/G	0.375	A/G	0.438	A/G	0.438	G/A	0.438	G/A	0.49	A/G
CfOR0004-SNP-8	8	0.062	C/G	0.438	C/G	0.062	C/G	0.062	C/G	0.125	C/G	0.062	C/G	0.135	C/G
CfOR0004-SNP-823	823	0.312	T/C	0.312	C/T	0.375	C/T	0.438	C/T	0.438	T/C	0.438	T/C	0.49	C/T
CfOR0004-SNP-947	947	0.0	A/A	0.0	A/A	0.438	A/T	0.125	A/T	0.312	A/T	0.0	A/A	0.146	A/T
CfOR0006-SNP-204	204	0.0	T/T	0.25	T/C	0.375	T/C	0.062	T/C	0.438	C/T	0.375	T/C	0.271	T/C
CfOR0006-SNP-426	426	0.0	T/T	0.125	T/C	0.312	T/C	0.0	T/T	0.125	T/C	0.25	T/C	0.135	T/C
CfOR0006-SNP-446	446	0.0	C/C	0.0	C/C	0.0	C/C	0.062	C/T	0.438	C/T	0.062	C/T	0.094	C/T
CfOR0006-SNP-465	465	0.0	T/T	0.125	T/C	0.312	T/C	0.0	T/T	0.125	T/C	0.25	T/C	0.135	T/C
CfOR0006-SNP-506	506	0.0	C/C	0.125	C/T	0.312	C/T	0.0	C/C	0.125	C/T	0.25	C/T	0.135	C/T
CfOR0006-SNP-507	507	0.0	A/A	0.125	A/G	0.312	A/G	0.0	A/A	0.125	A/G	0.25	A/G	0.135	A/G
CfOR0006-SNP-524	524	0.0	G/G	0.0	G/G	0.0	G/G	0.0	G/G	0.312	G/T	0.0	G/G	0.052	G/T
CfOR0006-SNP-561	561	0.0	T/T	0.125	T/A	0.312	T/A	0.0	T/T	0.125	T/A	0.25	T/A	0.135	T/A
CfOR0006-SNP-579	579	0.0	C/C	0.188	C/T	0.0	C/C	0.0	C/C	0.062	C/T	0.0	C/C	0.042	C/T
CfOR0006-SNP-581	581	0.0	T/T	0.0	T/T	0.0	T/T	0.0	T/T	0.0	T/T	0.125	T/C	0.021	T/C
CfOR0006-SNP-63	63	0.0	C/C	0.125	C/T	0.062	C/T	0.062	C/T	0.438	C/T	0.125	C/T	0.135	C/T
CfOR0006-SNP-664	664	0.0	A/A	0.125	A/C	0.312	A/C	0.0	A/A	0.125	A/C	0.25	A/C	0.135	A/C
CfOR0006-SNP-680	680	0.0	C/C	0.125	C/T	0.312	C/T	0.0	C/C	0.125	C/T	0.25	C/T	0.135	C/T
CfOR0006-SNP-806	806	0.0	T/T	0.125	T/C	0.312	T/C	0.0	T/T	0.125	T/C	0.25	T/C	0.135	T/C
CfOR0006-SNP-863	863	0.0	C/C	0.125	C/T	0.312	C/T	0.0	C/C	0.125	C/T	0.25	C/T	0.135	C/T
CfOR0006-SNP-957	957	0.0	A/A	0.125	A/C	0.312	A/C	0.0	A/A	0.125	A/C	0.25	A/C	0.135	A/C
CfOR0007-SNP-108	108	0.062	T/G	0.438	G/T	0.438	G/T	0.188	G/T	0.375	T/G	0.375	G/T	0.5	G/G
CfOR0007-SNP-219	219	0.062	C/T	0.438	T/C	0.438	T/C	0.188	T/C	0.375	C/T	0.125	C/T	0.417	C/T
CfOR0007-SNP-228	228	0.062	T/C	0.438	C/T	0.438	C/T	0.188	C/T	0.375	T/C	0.375	C/T	0.5	C/C
CfOR0007-SNP-393	393	0.062	T/C	0.438	C/T	0.438	C/T	0.188	C/T	0.375	T/C	0.125	T/C	0.417	T/C
CfOR0007-SNP-397	397	0.062	G/A	0.438	A/G	0.438	A/G	0.188	A/G	0.375	G/A	0.125	G/A	0.417	G/A
CfOR0007-SNP-475	475	0.0	G/G	0.0	G/G	0.0	G/G	0.0	G/G	0.062	G/A	0.0	G/G	0.01	G/A
CfOR0007-SNP-490	490	0.062	C/T	0.438	T/C	0.438	T/C	0.188	T/C	0.375	C/T	0.375	C/T	0.458	C/T
CfOR0007-SNP-492	492	0.0	A/A	0.062	A/C	0.0	A/A	0.0	A/A	0.0	A/A	0.125	A/C	0.031	A/C
CfOR0007-SNP-504	504	0.062	A/T	0.438	T/A	0.438	T/A	0.188	T/A	0.375	A/T	0.375	T/A	0.5	A/A
CfOR0007-SNP-648	648	0.062	T/C	0.438	C/T	0.438	C/T	0.188	C/T	0.375	T/C	0.375	C/T	0.5	C/C
CfOR0007-SNP-658	658	0.062	G/C	0.438	C/G	0.438	C/G	0.188	C/G	0.375	G/C	0.375	C/G	0.5	C/C
CfOR0007-SNP-697	697	0.062	T/C	0.438	C/T	0.438	C/T	0.188	C/T	0.375	T/C	0.375	C/T	0.5	C/C
CfOR0007-SNP-714	714	0.062	G/A	0.438	A/G	0.438	A/G	0.188	A/G	0.375	G/A	0.375	A/G	0.5	A/A
CfOR0007-SNP-744	744	0.062	T/A	0.438	A/T	0.438	A/T	0.188	A/T	0.375	T/A	0.375	A/T	0.5	A/A
CfOR0007-SNP-760	760	0.062	G/C	0.438	C/G	0.438	C/G	0.188	C/G	0.375	G/C	0.375	C/G	0.5	C/C
CfOR0007-SNP-762	762	0.062	T/C	0.438	C/T	0.438	C/T	0.188	C/T	0.375	T/C	0.375	C/T	0.5	C/C
CfOR0007-SNP-796	796	0.062	C/T	0.438	T/C	0.438	T/C	0.188	T/C	0.375	C/T	0.375	T/C	0.5	C/C
CfOR0007-SNP-797	797	0.062	C/T	0.438	T/C	0.438	T/C	0.188	T/C	0.375	C/T	0.375	T/C	0.5	C/C
CfOR0007-SNP-816	816	0.062	T/G	0.438	G/T	0.438	G/T	0.188	G/T	0.375	T/G	0.375	G/T	0.5	G/G
CfOR0007-SNP-847	847	0.062	C/T	0.438	T/C	0.438	T/C	0.188	T/C	0.375	C/T	0.375	T/C	0.5	C/C
CfOR0009-SNP-225	225	0.0	G/G	0.375	A/G	0.312	A/G	0.438	A/G	0.438	A/G	0.0	G/G	0.406	G/A
CfOR0009-SNP-618	618	0.125	C/T	0.25	T/C	0.125	T/C	0.438	T/C	0.438	T/C	0.375	C/T	0.458	T/C
CfOR0009-SNP-658	658	0.125	T/C	0.25	C/T	0.125	C/T	0.438	C/T	0.438	C/T	0.375	T/C	0.458	C/T
CfOR0015-SNP-165	165	0.0	G/G	0.0	G/G	0.438	G/T	0.125	G/T	0.312	G/T	0.0	G/G	0.146	G/T
CfOR0015-SNP-445	445	0.125	C/T	0.375	T/C	0.188	C/T	0.438	C/T	0.125	C/T	0.438	C/T	0.323	C/T
CfOR0015-SNP-467	467	0.312	A/G	0.312	G/A	0.375	G/A	0.438	G/A	0.438	A/G	0.438	A/G	0.49	G/A
CfOR0015-SNP-588	588	0.312	C/T	0.312	T/C	0.375	T/C	0.438	T/C	0.438	C/T	0.438	C/T	0.49	T/C
CfOR0015-SNP-817	817	0.0	G/G	0.0	G/G	0.438	G/A	0.125	G/A	0.312	G/A	0.0	G/G	0.146	G/A
CfOR0015-SNP-952	952	0.125	G/T	0.375	T/G	0.188	G/T	0.438	G/T	0.125	G/T	0.438	G/T	0.323	G/T
CfOR0023-SNP-10	10	0.375	T/C	0.25	C/T	0.5	C/C	0.312	T/C	0.25	T/C	0.188	T/C	0.396	T/C
CfOR0023-SNP-111	111	0.375	T/C	0.25	C/T	0.5	C/C	0.438	T/C	0.25	T/C	0.188	T/C	0.417	T/C
CfOR0023-SNP-201	201	0.375	T/C	0.5	C/C	0.188	T/C	0.062	T/C	0.125	T/C	0.0	T/T	0.208	T/C
CfOR0023-SNP-327	327	0.0	C/C	0.0	C/C	0.0	C/C	0.0	C/C	0.0	C/C	0.062	C/G	0.01	C/G
CfOR0023-SNP-543	543	0.375	T/C	0.5	C/C	0.438	T/C	0.312	T/C	0.25	T/C	0.062	T/C	0.323	T/C
CfOR0023-SNP-700	700	0.0	C/C	0.0	C/C	0.188	C/G	0.0	C/C	0.0	C/C	0.0	C/C	0.031	C/G
CfOR0023-SNP-702	702	0.0	C/C	0.0	C/C	0.188	C/A	0.0	C/C	0.0	C/C	0.0	C/C	0.031	C/A
CfOR0023-SNP-709	709	0.0	A/A	0.0	A/A	0.188	A/G	0.0	A/A	0.0	A/A	0.0	A/A	0.031	A/G
CfOR0023-SNP-762	762	0.0	T/T	0.0	T/T	0.0	T/T	0.125	T/C	0.0	T/T	0.0	T/T	0.021	T/C
CfOR0023-SNP-765	765	0.0	C/C	0.0	C/C	0.0	C/C	0.125	C/A	0.0	C/C	0.0	C/C	0.021	C/A
CfOR0023-SNP-778	778	0.0	C/C	0.0	C/C	0.0	C/C	0.125	C/G	0.0	C/C	0.0	C/C	0.021	C/G
CfOR0023-SNP-780	780	0.0	C/C	0.0	C/C	0.0	C/C	0.125	C/T	0.0	C/C	0.0	C/C	0.021	C/T
CfOR0023-SNP-892	892	0.0	C/C	0.0	C/C	0.0	C/C	0.0	C/C	0.0	C/C	0.062	C/T	0.01	C/T
CfOR0031-SNP-150	150	0.0	C/C	0.0	C/C	0.062	C/T	0.0	C/C	0.0	C/C	0.0	C/C	0.01	C/T
CfOR0031-SNP-396	396	0.25	G/A	0.0	G/G	0.188	G/A	0.125	G/A	0.0	G/G	0.125	G/A	0.115	G/A
CfOR0031-SNP-709	709	0.0	A/A	0.0	A/A	0.0	A/A	0.0	A/A	0.0	A/A	0.25	A/T	0.042	A/T
CfOR0034-SNP-114	114	0.0	C/C	0.438	C/T	0.062	C/T	0.312	C/T	0.188	T/C	0.375	C/T	0.333	C/T
CfOR0034-SNP-123	123	0.125	A/G	0.125	A/G	0.438	G/A	0.312	G/A	0.125	A/G	0.438	G/A	0.365	A/G
CfOR0034-SNP-153	153	0.0	C/C	0.0	C/C	0.0	C/C	0.188	C/T	0.0	C/C	0.0	C/C	0.031	C/T
CfOR0034-SNP-324	324	0.125	T/C	0.125	T/C	0.5	C/C	0.438	C/T	0.125	T/C	0.375	T/C	0.302	T/C
CfOR0034-SNP-40	40	0.125	C/T	0.125	C/T	0.5	C/C	0.438	T/C	0.125	C/T	0.375	C/T	0.302	C/T
CfOR0034-SNP-480	480	0.125	T/C	0.125	T/C	0.5	C/C	0.438	C/T	0.125	T/C	0.375	T/C	0.302	T/C
CfOR0034-SNP-510	510	0.125	A/G	0.125	A/G	0.438	G/A	0.312	G/A	0.125	A/G	0.438	G/A	0.365	A/G
CfOR0034-SNP-511	511	0.125	T/G	0.125	T/G	0.438	G/T	0.312	G/T	0.125	T/G	0.438	G/T	0.365	T/G
CfOR0034-SNP-541	541	0.0	C/C	0.438	C/T	0.125	C/T	0.438	C/T	0.188	T/C	0.438	T/C	0.396	C/T
CfOR0034-SNP-555	555	0.0	T/T	0.438	T/C	0.125	T/C	0.438	T/C	0.188	C/T	0.438	C/T	0.396	T/C
CfOR0034-SNP-556	556	0.0	T/T	0.438	T/C	0.125	T/C	0.438	T/C	0.188	C/T	0.438	C/T	0.396	T/C
CfOR0034-SNP-590	590	0.125	T/C	0.438	C/T	0.438	C/T	0.125	C/T	0.062	C/T	0.438	C/T	0.396	C/T
CfOR0034-SNP-621	621	0.125	T/C	0.438	C/T	0.438	C/T	0.125	C/T	0.062	C/T	0.438	C/T	0.396	C/T
CfOR0034-SNP-643	643	0.125	A/T	0.438	T/A	0.438	T/A	0.062	T/A	0.062	T/A	0.438	T/A	0.385	T/A
CfOR0034-SNP-711	711	0.125	T/C	0.438	C/T	0.438	C/T	0.125	C/T	0.062	C/T	0.438	C/T	0.396	C/T
CfOR0034-SNP-726	726	0.125	T/C	0.438	C/T	0.438	C/T	0.125	C/T	0.062	C/T	0.438	C/T	0.396	C/T
CfOR0034-SNP-73	73	0.125	A/G	0.125	A/G	0.5	A/A	0.438	G/A	0.125	A/G	0.375	A/G	0.302	A/G
CfOR0034-SNP-788	788	0.0	C/C	0.438	C/T	0.062	C/T	0.312	C/T	0.188	T/C	0.375	C/T	0.333	C/T
CfOR0034-SNP-889	889	0.125	T/G	0.125	T/G	0.438	G/T	0.312	G/T	0.125	T/G	0.438	G/T	0.365	T/G
CfOR0034-SNP-948	948	0.0	T/T	0.438	T/C	0.062	T/C	0.312	T/C	0.188	C/T	0.375	T/C	0.333	T/C
CfOR0034-SNP-951	951	0.0	A/A	0.438	A/T	0.062	A/T	0.312	A/T	0.188	T/A	0.375	A/T	0.333	A/T
CfOR0034-SNP-98	98	0.125	A/C	0.125	A/C	0.5	A/A	0.438	C/A	0.125	A/C	0.375	A/C	0.302	A/C
CfOR0041-SNP-160	160	0.438	G/T	0.312	G/T	0.5	G/G	0.438	T/G	0.25	G/T	0.5	G/G	0.427	G/T
CfOR0041-SNP-173	173	0.312	G/C	0.25	G/C	0.062	G/C	0.438	C/G	0.25	G/C	0.312	G/C	0.292	G/C
CfOR0041-SNP-205	205	0.062	G/A	0.438	A/G	0.062	G/A	0.25	G/A	0.188	G/A	0.25	G/A	0.229	G/A
CfOR0041-SNP-210	210	0.0	G/G	0.062	G/A	0.25	G/A	0.312	G/A	0.062	G/A	0.062	G/A	0.125	G/A
CfOR0041-SNP-261	261	0.312	A/T	0.375	T/A	0.5	A/A	0.438	T/A	0.25	A/T	0.375	A/T	0.438	A/T
CfOR0041-SNP-387	387	0.0	T/T	0.0	T/T	0.188	T/C	0.0	T/T	0.0	T/T	0.125	T/C	0.052	T/C
CfOR0041-SNP-546	546	0.0	C/C	0.0	C/C	0.0	C/C	0.0	C/C	0.0	C/C	0.125	C/T	0.021	C/T
CfOR0041-SNP-632	632	0.25	C/T	0.0	C/C	0.0	C/C	0.0	C/C	0.0	C/C	0.0	C/C	0.042	C/T
CfOR0041-SNP-770	770	0.25	A/T	0.0	A/A	0.0	A/A	0.0	A/A	0.0	A/A	0.0	A/A	0.042	A/T
CfOR0041-SNP-82	82	0.312	C/T	0.375	T/C	0.312	C/T	0.438	T/C	0.25	C/T	0.312	C/T	0.396	C/T
CfOR0043-SNP-225	225	0.188	C/T	0.125	C/T	0.125	C/T	0.0	C/C	0.0	C/C	0.062	C/T	0.083	C/T
CfOR0043-SNP-273	273	0.0	C/C	0.0	C/C	0.062	C/T	0.0	C/C	0.062	C/T	0.5	C/C	0.104	C/T
CfOR0043-SNP-364	364	0.188	T/C	0.125	T/C	0.188	T/C	0.0	T/T	0.062	T/C	0.438	C/T	0.188	T/C
CfOR0043-SNP-737	737	0.188	A/C	0.125	A/C	0.188	A/C	0.0	A/A	0.062	A/C	0.438	C/A	0.188	A/C
CfOR0043-SNP-81	81	0.188	T/A	0.125	T/A	0.188	T/A	0.0	T/T	0.062	T/A	0.438	A/T	0.188	T/A
CfOR0043-SNP-825	825	0.188	A/G	0.125	A/G	0.188	A/G	0.0	A/A	0.062	A/G	0.438	G/A	0.188	A/G
CfOR0043-SNP-939	939	0.0	A/A	0.0	A/A	0.062	A/T	0.0	A/A	0.062	A/T	0.0	A/A	0.021	A/T
CfOR0043-SNP-942	942	0.188	T/C	0.125	T/C	0.188	T/C	0.0	T/T	0.062	T/C	0.438	C/T	0.188	T/C
CfOR0050-SNP-237	237	0.312	C/T	0.0	C/C	0.0	C/C	0.0	C/C	0.0	C/C	0.0	C/C	0.052	C/T
CfOR0050-SNP-494	494	0.0	C/C	0.0	C/C	0.188	C/T	0.0	C/C	0.0	C/C	0.0	C/C	0.031	C/T
CfOR0050-SNP-645	645	0.0	C/C	0.25	C/T	0.125	C/T	0.0	C/C	0.062	C/T	0.0	C/C	0.073	C/T
CfOR0055-SNP-22	22	0.0	A/A	0.062	A/G	0.0	A/A	0.0	A/A	0.0	A/A	0.0	A/A	0.01	A/G
CfOR0055-SNP-267	267	0.25	G/A	0.125	G/A	0.5	A/A	0.438	G/A	0.188	G/A	0.375	A/G	0.354	G/A
CfOR0055-SNP-349	349	0.25	G/A	0.125	G/A	0.5	A/A	0.438	G/A	0.188	G/A	0.375	A/G	0.354	G/A
CfOR0055-SNP-360	360	0.0	C/C	0.0	C/C	0.062	C/T	0.0	C/C	0.0	C/C	0.0	C/C	0.01	C/T
CfOR0055-SNP-414	414	0.438	C/G	0.188	G/C	0.438	C/G	0.438	G/C	0.188	G/C	0.375	C/G	0.427	G/C
CfOR0055-SNP-588	588	0.312	G/A	0.0	G/G	0.062	G/A	0.0	G/G	0.0	G/G	0.0	G/G	0.062	G/A
CfOR0055-SNP-834	834	0.438	C/T	0.188	T/C	0.438	C/T	0.438	T/C	0.188	T/C	0.375	C/T	0.427	T/C
CfOR0055-SNP-849	849	0.062	C/T	0.125	C/T	0.0	C/C	0.0	C/C	0.0	C/C	0.0	C/C	0.031	C/T
CfOR0058-SNP-256	256	0.312	A/G	0.125	A/G	0.438	G/A	0.375	A/G	0.0	A/A	0.5	A/A	0.312	A/G
CfOR0058-SNP-511	511	0.312	T/G	0.125	T/G	0.438	G/T	0.125	T/G	0.0	T/T	0.375	T/G	0.25	T/G
CfOR0058-SNP-603	603	0.312	C/T	0.125	C/T	0.438	T/C	0.125	C/T	0.0	C/C	0.375	C/T	0.25	C/T
CfOR0058-SNP-692	692	0.312	G/A	0.125	G/A	0.438	A/G	0.125	G/A	0.0	G/G	0.375	G/A	0.25	G/A
CfOR0058-SNP-861	861	0.312	A/G	0.125	A/G	0.438	G/A	0.125	A/G	0.0	A/A	0.375	A/G	0.25	A/G
CfOR0064-SNP-680	680	0.0	G/G	0.0	G/G	0.0	G/G	0.0	G/G	0.0	G/G	0.375	G/A	0.062	G/A
CfOR0064-SNP-816	816	0.0	A/A	0.062	A/G	0.0	A/A	0.0	A/A	0.438	A/G	0.062	A/G	0.094	A/G
CfOR0064-SNP-868	868	0.0	C/C	0.0	C/C	0.125	C/T	0.0	C/C	0.0	C/C	0.0	C/C	0.021	C/T
CfOR0065-SNP-295	295	0.438	C/A	0.25	A/C	0.188	A/C	0.5	A/A	0.375	A/C	0.188	A/C	0.344	A/C
CfOR0065-SNP-512	512	0.0	C/C	0.0	C/C	0.0	C/C	0.062	C/T	0.0	C/C	0.125	C/T	0.031	C/T
CfOR0065-SNP-618	618	0.438	C/T	0.125	T/C	0.0	T/T	0.0	T/T	0.0	T/T	0.0	T/T	0.115	T/C
CfOR0065-SNP-690	690	0.125	T/C	0.125	T/C	0.062	T/C	0.0	T/T	0.062	T/C	0.062	T/C	0.073	T/C
CfOR0065-SNP-774	774	0.0	G/G	0.0	G/G	0.0	G/G	0.0	G/G	0.0	G/G	0.062	G/A	0.01	G/A
CfOR0065-SNP-935	935	0.0	A/A	0.0	A/A	0.125	A/C	0.0	A/A	0.375	A/C	0.062	A/C	0.094	A/C
CfOR0065-SNP-947	947	0.125	A/G	0.125	A/G	0.062	A/G	0.0	A/A	0.062	A/G	0.062	A/G	0.073	A/G
CfOR0067-SNP-253	253	0.25	C/T	0.438	C/T	0.375	T/C	0.188	C/T	0.375	C/T	0.062	C/T	0.323	C/T
CfOR0067-SNP-287	287	0.25	A/C	0.438	A/C	0.375	C/A	0.188	A/C	0.375	A/C	0.062	A/C	0.323	A/C
CfOR0067-SNP-333	333	0.0	T/T	0.0	T/T	0.062	T/A	0.0	T/T	0.0	T/T	0.0	T/T	0.01	T/A
CfOR0067-SNP-42	42	0.0	C/C	0.125	C/T	0.062	C/T	0.062	C/T	0.312	C/T	0.0	C/C	0.094	C/T
CfOR0067-SNP-743	743	0.0	G/G	0.188	G/A	0.188	G/A	0.0	G/G	0.125	G/A	0.062	G/A	0.094	G/A
CfOR0067-SNP-804	804	0.0	T/T	0.125	T/C	0.0	T/T	0.062	T/C	0.312	T/C	0.062	T/C	0.094	T/C
CfOR0080-SNP-121	121	0.062	G/A	0.25	G/A	0.25	G/A	0.0	G/G	0.188	G/A	0.125	G/A	0.146	G/A
CfOR0080-SNP-123	123	0.062	G/C	0.312	G/C	0.375	G/C	0.312	C/G	0.062	G/C	0.438	G/C	0.323	G/C
CfOR0080-SNP-192	192	0.0	C/C	0.0	C/C	0.0	C/C	0.062	C/T	0.0	C/C	0.0	C/C	0.01	C/T
CfOR0080-SNP-198	198	0.0	G/G	0.0	G/G	0.062	G/T	0.0	G/G	0.0	G/G	0.062	G/T	0.021	G/T
CfOR0080-SNP-612	612	0.062	A/G	0.188	A/G	0.0	A/A	0.0	A/A	0.0	A/A	0.0	A/A	0.042	A/G
CfOR0080-SNP-642	642	0.0	C/C	0.0	C/C	0.0	C/C	0.125	C/T	0.25	C/T	0.438	C/T	0.135	C/T
CfOR0080-SNP-825	825	0.0	G/G	0.0	G/G	0.0	G/G	0.0	G/G	0.0	G/G	0.312	G/T	0.052	G/T
CfOR0080-SNP-885	885	0.0	C/C	0.062	C/T	0.0	C/C	0.125	C/T	0.25	C/T	0.438	C/T	0.146	C/T
CfOR0080-SNP-942	942	0.0	A/A	0.0	A/A	0.062	A/G	0.0	A/A	0.0	A/A	0.0	A/A	0.01	A/G
CfOR0080-SNP-944	944	0.0	T/T	0.0	T/T	0.0	T/T	0.125	T/C	0.25	T/C	0.438	T/C	0.135	T/C
CfOR0104-SNP-100	100	0.0	T/T	0.125	T/C	0.438	T/C	0.188	T/C	0.188	T/C	0.0	T/T	0.156	T/C
CfOR0104-SNP-349	349	0.0	C/C	0.0	C/C	0.0	C/C	0.0	C/C	0.0	C/C	0.125	C/T	0.021	C/T
CfOR0104-SNP-394	394	0.0	C/C	0.062	C/T	0.0	C/C	0.0	C/C	0.0	C/C	0.0	C/C	0.01	C/T
CfOR0104-SNP-398	398	0.0	G/G	0.0	G/G	0.0	G/G	0.0	G/G	0.0	G/G	0.125	G/A	0.021	G/A
CfOR0104-SNP-567	567	0.0	G/G	0.0	G/G	0.0	G/G	0.0	G/G	0.0	G/G	0.125	G/A	0.021	G/A
CfOR0104-SNP-570	570	0.375	C/T	0.375	C/T	0.188	T/C	0.438	C/T	0.312	T/C	0.25	T/C	0.427	T/C
CfOR0104-SNP-652	652	0.0	A/A	0.125	A/G	0.062	A/G	0.0	A/A	0.125	A/G	0.062	A/G	0.062	A/G
CfOR0104-SNP-783	783	0.375	T/C	0.25	T/C	0.375	T/C	0.25	T/C	0.5	C/C	0.25	C/T	0.417	T/C
CfOR0104-SNP-822	822	0.375	T/C	0.25	T/C	0.375	T/C	0.25	T/C	0.5	C/C	0.25	C/T	0.417	T/C
CfOR0104-SNP-823	823	0.375	G/A	0.188	G/A	0.375	G/A	0.188	G/A	0.5	A/A	0.375	A/G	0.375	G/A
CfOR0104-SNP-842	842	0.375	A/G	0.0	A/A	0.0	A/A	0.0	A/A	0.0	A/A	0.0	A/A	0.062	A/G
CfOR0130-SNP-493	493	0.0	C/C	0.375	C/T	0.312	T/C	0.125	C/T	0.312	C/T	0.25	C/T	0.292	C/T
CfOR0130-SNP-518	518	0.0	A/A	0.375	A/G	0.312	G/A	0.125	A/G	0.312	A/G	0.25	A/G	0.292	A/G
CfOR0130-SNP-561	561	0.0	C/C	0.375	C/T	0.312	T/C	0.125	C/T	0.312	C/T	0.25	C/T	0.292	C/T
CfOR0130-SNP-82	82	0.0	G/G	0.375	G/A	0.312	A/G	0.125	G/A	0.312	G/A	0.25	G/A	0.292	G/A
CfOR0130-SNP-83	83	0.0	C/C	0.375	C/T	0.312	T/C	0.125	C/T	0.312	C/T	0.25	C/T	0.292	C/T
CfOR0130-SNP-891	891	0.0	A/A	0.375	A/G	0.312	G/A	0.125	A/G	0.312	A/G	0.25	A/G	0.292	A/G
CfOR0135-SNP-201	201	0.0	T/T	0.062	T/C	0.062	T/C	0.0	T/T	0.125	T/C	0.0	T/T	0.042	T/C
CfOR0135-SNP-27	27	0.0	A/A	0.0	A/A	0.062	A/T	0.0	A/A	0.0	A/A	0.0	A/A	0.01	A/T
CfOR0135-SNP-426	426	0.0	G/G	0.188	G/A	0.5	A/A	0.188	G/A	0.375	G/A	0.062	G/A	0.219	G/A
CfOR0135-SNP-427	427	0.0	A/A	0.188	A/G	0.5	A/A	0.188	A/G	0.375	A/G	0.062	A/G	0.219	A/G
CfOR0135-SNP-429	429	0.0	A/A	0.188	A/G	0.5	A/A	0.188	A/G	0.375	A/G	0.062	A/G	0.219	A/G
CfOR0135-SNP-435	435	0.0	G/G	0.188	G/C	0.5	C/C	0.188	G/C	0.375	G/C	0.062	G/C	0.219	G/C
CfOR0135-SNP-469	469	0.062	G/A	0.0	G/G	0.0	G/G	0.0	G/G	0.0	G/G	0.0	G/G	0.01	G/A
CfOR0135-SNP-525	525	0.0	C/C	0.125	C/T	0.0	C/C	0.0	C/C	0.25	C/T	0.062	C/T	0.073	C/T
CfOR0135-SNP-530	530	0.0	T/T	0.0	T/T	0.0	T/T	0.312	C/T	0.0	T/T	0.0	T/T	0.115	T/C
CfOR0135-SNP-633	633	0.312	G/A	0.0	A/A	0.062	A/G	0.062	A/G	0.062	A/G	0.0	A/A	0.146	A/G
CfOR0149-SNP-160	160	0.188	C/T	0.0	C/C	0.0	C/C	0.0	C/C	0.0	C/C	0.0	C/C	0.031	C/T
CfOR0149-SNP-365	365	0.0	G/G	0.125	G/A	0.125	G/A	0.0	G/G	0.188	G/A	0.0	G/G	0.073	G/A
CfOR0149-SNP-408	408	0.438	G/A	0.188	A/G	0.375	A/G	0.312	G/A	0.5	A/A	0.0	A/A	0.385	A/G
CfOR0149-SNP-506	506	0.188	G/A	0.0	G/G	0.0	G/G	0.0	G/G	0.0	G/G	0.0	G/G	0.031	G/A
CfOR0149-SNP-690	690	0.188	G/A	0.188	G/A	0.375	G/A	0.438	A/G	0.375	G/A	0.0	G/G	0.281	G/A
CfOR0173-SNP-364	364	0.0	C/C	0.0	C/C	0.125	C/T	0.0	C/C	0.0	C/C	0.062	C/T	0.031	C/T
CfOR0173-SNP-719	719	0.125	C/T	0.062	C/T	0.0	C/C	0.0	C/C	0.062	C/T	0.0	C/C	0.042	C/T
CfOR0180-SNP-144	144	0.438	C/T	0.062	C/T	0.438	C/T	0.375	C/T	0.375	C/T	0.438	C/T	0.354	C/T
CfOR0180-SNP-286	286	0.0	C/C	0.0	C/C	0.062	C/T	0.0	C/C	0.312	C/T	0.0	C/C	0.062	C/T
CfOR0180-SNP-435	435	0.438	G/A	0.188	G/A	0.5	A/A	0.375	G/A	0.375	G/A	0.125	A/G	0.458	G/A
CfOR0180-SNP-444	444	0.0	C/C	0.0	C/C	0.0	C/C	0.0	C/C	0.125	C/G	0.125	C/G	0.042	C/G
CfOR0180-SNP-513	513	0.438	G/A	0.062	G/A	0.438	A/G	0.375	G/A	0.375	G/A	0.438	G/A	0.375	G/A
CfOR0180-SNP-878	878	0.0	A/A	0.0	A/A	0.0	A/A	0.0	A/A	0.0	A/A	0.188	A/G	0.031	A/G
CfOR0180-SNP-89	89	0.0	A/A	0.062	A/T	0.062	A/T	0.0	A/A	0.0	A/A	0.0	A/A	0.021	A/T
CfOR0180-SNP-91	91	0.0	A/A	0.062	A/G	0.062	A/G	0.0	A/A	0.0	A/A	0.0	A/A	0.021	A/G
CfOR0183-SNP-1026	1026	0.375	T/C	0.438	C/T	0.188	T/C	0.188	T/C	0.438	T/C	0.188	T/C	0.323	T/C
CfOR0183-SNP-161	161	0.0	T/T	0.25	T/C	0.125	T/C	0.188	T/C	0.375	T/C	0.125	T/C	0.177	T/C
CfOR0183-SNP-169	169	0.0	C/C	0.0	C/C	0.0	C/C	0.0	C/C	0.0	C/C	0.125	C/T	0.021	C/T
CfOR0183-SNP-543	543	0.375	G/A	0.438	A/G	0.188	G/A	0.188	G/A	0.438	G/A	0.188	G/A	0.323	G/A
CfOR0183-SNP-627	627	0.0	T/T	0.0	T/T	0.0	T/T	0.0	T/T	0.0	T/T	0.312	T/A	0.052	T/A
CfOR0183-SNP-706	706	0.0	G/G	0.0	G/G	0.0	G/G	0.0	G/G	0.0	G/G	0.125	G/A	0.021	G/A
CfOR0183-SNP-758	758	0.0	A/A	0.0	A/A	0.0	A/A	0.0	A/A	0.0	A/A	0.062	A/T	0.01	A/T
CfOR0183-SNP-830	830	0.0	G/G	0.0	G/G	0.0	G/G	0.0	G/G	0.0	G/G	0.125	G/A	0.021	G/A
CfOR0183-SNP-921	921	0.375	T/G	0.312	T/G	0.062	T/G	0.0	T/T	0.062	T/G	0.125	T/G	0.156	T/G
CfOR0192-SNP-210	210	0.312	C/T	0.062	C/T	0.125	C/T	0.438	T/C	0.062	C/T	0.312	C/T	0.24	C/T
CfOR0192-SNP-49	49	0.0	C/C	0.188	C/T	0.375	T/C	0.188	C/T	0.312	C/T	0.125	C/T	0.24	C/T
CfOR0192-SNP-537	537	0.0	C/C	0.125	C/T	0.062	C/T	0.125	C/T	0.062	C/T	0.062	C/T	0.073	C/T
CfOR0192-SNP-615	615	0.0	C/C	0.125	C/T	0.062	C/T	0.125	C/T	0.062	C/T	0.062	C/T	0.073	C/T
CfOR0231-SNP-243	243	0.062	C/T	0.375	C/T	0.25	C/T	0.438	C/T	0.375	C/T	0.375	T/C	0.354	C/T
CfOR0231-SNP-560	560	0.062	G/T	0.188	G/T	0.062	G/T	0.125	G/T	0.312	G/T	0.438	T/G	0.219	G/T
CfOR0231-SNP-947	947	0.0	G/G	0.0	G/G	0.25	G/A	0.0	G/G	0.0	G/G	0.0	G/G	0.042	G/A
CfOR0231-SNP-99	99	0.062	A/G	0.375	A/G	0.5	A/A	0.438	A/G	0.375	A/G	0.375	G/A	0.396	A/G
CfOR0274-SNP-108	108	0.188	T/G	0.438	G/T	0.125	G/T	0.25	T/G	0.312	G/T	0.125	G/T	0.427	G/T
CfOR0274-SNP-122	122	0.25	C/T	0.062	C/T	0.125	C/T	0.25	C/T	0.125	C/T	0.0	C/C	0.135	C/T
CfOR0274-SNP-593	593	0.0	C/C	0.0	C/C	0.125	C/G	0.0	C/C	0.0	C/C	0.0	C/C	0.021	C/G
CfOR0274-SNP-806	806	0.188	T/C	0.312	T/C	0.312	T/C	0.188	T/C	0.438	C/T	0.25	C/T	0.385	T/C
CfOR0274-SNP-807	807	0.188	G/A	0.312	G/A	0.312	G/A	0.188	G/A	0.438	A/G	0.25	A/G	0.385	G/A
CfOR0274-SNP-943	943	0.0	G/G	0.188	G/A	0.0	G/G	0.0	G/G	0.0	G/G	0.0	G/G	0.031	G/A
CfOR0276-SNP-426	426	0.0	C/C	0.25	C/T	0.312	T/C	0.125	C/T	0.312	C/T	0.312	C/T	0.281	C/T
CfOR0276-SNP-471	471	0.0	T/T	0.25	T/G	0.312	G/T	0.062	T/G	0.312	T/G	0.25	T/G	0.26	T/G
CfOR0276-SNP-483	483	0.0	G/G	0.375	G/A	0.312	A/G	0.125	G/A	0.312	G/A	0.312	G/A	0.302	G/A
CfOR0276-SNP-510	510	0.0	T/T	0.25	T/C	0.312	C/T	0.125	T/C	0.312	T/C	0.312	T/C	0.281	T/C
CfOR0276-SNP-561	561	0.0	T/T	0.25	T/C	0.312	C/T	0.125	T/C	0.312	T/C	0.312	T/C	0.281	T/C
CfOR0276-SNP-627	627	0.0	T/T	0.0	T/T	0.0	T/T	0.0	T/T	0.0	T/T	0.062	T/C	0.01	T/C
CfOR0276-SNP-678	678	0.0	C/C	0.25	C/T	0.312	T/C	0.125	C/T	0.312	C/T	0.312	C/T	0.281	C/T
CfOR0276-SNP-831	831	0.0	C/C	0.125	C/T	0.0	C/C	0.0	C/C	0.0	C/C	0.0	C/C	0.021	C/T
CfOR0276-SNP-897	897	0.0	G/G	0.25	G/A	0.312	A/G	0.062	G/A	0.312	G/A	0.25	G/A	0.26	G/A
CfOR0297p-SNP-115	115	0.125	C/A	0.0	C/C	0.0	C/C	0.0	C/C	0.5	A/A	0.0	C/C	0.104	C/A
CfOR0297p-SNP-294	294	0.062	A/G	0.125	A/G	0.125	A/G	0.0	A/A	0.125	A/G	0.312	G/A	0.188	A/G
CfOR0318-SNP-330	330	0.0	A/A	0.0	A/A	0.25	A/C	0.0	A/A	0.0	A/A	0.0	A/A	0.042	A/C
CfOR0318-SNP-671	671	0.0	C/C	0.0	C/C	0.25	C/T	0.0	C/C	0.0	C/C	0.0	C/C	0.042	C/T
CfOR0318-SNP-690	690	0.0	A/A	0.0	A/A	0.25	A/G	0.0	A/A	0.0	A/A	0.0	A/A	0.042	A/G
CfOR0318-SNP-840	840	0.062	A/G	0.375	A/G	0.5	A/A	0.438	A/G	0.375	A/G	0.375	G/A	0.396	A/G
CfOR0325-SNP-129	129	0.0	G/G	0.0	G/G	0.0	G/G	0.0	G/G	0.0	G/G	0.062	G/A	0.01	G/A
CfOR0325-SNP-771	771	0.5	A/A	0.25	G/A	0.312	G/A	0.312	A/G	0.062	G/A	0.188	G/A	0.333	G/A
CfOR0333-SNP-40	40	0.125	C/T	0.312	C/T	0.0	C/C	0.0	C/C	0.0	C/C	0.188	C/T	0.104	C/T
CfOR0372-SNP-249	249	0.25	C/T	0.25	T/C	0.062	C/T	0.062	C/T	0.0	C/C	0.0	C/C	0.188	C/T
CfOR0372-SNP-267	267	0.0	C/C	0.125	C/T	0.062	C/T	0.438	C/T	0.25	T/C	0.0	C/C	0.229	C/T
CfOR0372-SNP-528	528	0.312	T/C	0.062	C/T	0.438	T/C	0.375	C/T	0.25	C/T	0.125	T/C	0.469	C/T
CfOR0372-SNP-679	679	0.0	C/C	0.0	C/C	0.0	C/C	0.0	C/C	0.0	C/C	0.188	C/T	0.031	C/T
CfOR0372-SNP-680	680	0.062	G/T	0.062	G/T	0.312	G/T	0.125	G/T	0.0	G/G	0.062	G/T	0.104	G/T
CfOR0372-SNP-884	884	0.0	G/G	0.0	G/G	0.062	G/A	0.0	G/G	0.0	G/G	0.0	G/G	0.01	G/A
CfOR0390-SNP-183	183	0.0	T/T	0.0	T/T	0.0	T/T	0.062	T/C	0.0	T/T	0.0	T/T	0.01	T/C
CfOR0390-SNP-350	350	0.0	C/C	0.0	C/C	0.0	C/C	0.0	C/C	0.0	C/C	0.062	C/A	0.01	C/A
CfOR0390-SNP-567	567	0.0	C/C	0.0	C/C	0.0	C/C	0.062	C/T	0.0	C/C	0.0	C/C	0.01	C/T
CfOR0390-SNP-741	741	0.0	C/C	0.0	C/C	0.0	C/C	0.062	C/G	0.0	C/C	0.0	C/C	0.01	C/G
CfOR0390-SNP-885	885	0.0	A/A	0.0	A/A	0.0	A/A	0.062	A/G	0.0	A/A	0.0	A/A	0.01	A/G
CfOR0390-SNP-921	921	0.0	C/C	0.0	C/C	0.0	C/C	0.062	C/T	0.0	C/C	0.0	C/C	0.01	C/T
CfOR0390-SNP-988	988	0.0	G/G	0.0	G/G	0.0	G/G	0.125	G/A	0.0	G/G	0.0	G/G	0.021	G/A
CfOR0401-SNP-339	339	0.0	T/T	0.0	T/T	0.062	T/C	0.0	T/T	0.0	T/T	0.0	T/T	0.01	T/C
CfOR0401-SNP-414	414	0.0	A/A	0.0	A/A	0.062	A/G	0.0	A/A	0.0	A/A	0.0	A/A	0.01	A/G
CfOR0401-SNP-49	49	0.0	C/C	0.0	C/C	0.062	C/T	0.0	C/C	0.0	C/C	0.0	C/C	0.01	C/T
CfOR0401-SNP-516	516	0.0	C/C	0.125	C/A	0.5	A/A	0.0	C/C	0.312	C/A	0.375	A/C	0.26	C/A
CfOR0401-SNP-570	570	0.0	G/G	0.0	G/G	0.0	G/G	0.0	G/G	0.0	G/G	0.125	G/A	0.021	G/A
CfOR0407-SNP-365	365	0.0	G/G	0.0	G/G	0.0	G/G	0.0	G/G	0.0	G/G	0.062	G/A	0.01	G/A
CfOR0407-SNP-371	371	0.0	T/T	0.0	T/T	0.125	T/C	0.0	T/T	0.0	T/T	0.125	T/C	0.042	T/C
CfOR0407-SNP-399	399	0.438	T/C	0.375	C/T	0.0	C/C	0.0	C/C	0.125	C/T	0.0	C/C	0.177	C/T
CfOR0407-SNP-424	424	0.438	C/G	0.375	G/C	0.0	G/G	0.0	G/G	0.125	G/C	0.0	G/G	0.177	G/C
CfOR0407-SNP-503	503	0.0	T/T	0.062	T/A	0.188	T/A	0.0	T/T	0.125	T/A	0.0	T/T	0.062	T/A
CfOR0407-SNP-504	504	0.438	C/T	0.375	T/C	0.0	T/T	0.0	T/T	0.125	T/C	0.0	T/T	0.177	T/C
CfOR0407-SNP-508	508	0.438	A/G	0.375	G/A	0.0	G/G	0.0	G/G	0.125	G/A	0.0	G/G	0.177	G/A
CfOR0407-SNP-514	514	0.0	C/C	0.0	C/C	0.0	C/C	0.0	C/C	0.0	C/C	0.062	C/T	0.01	C/T
CfOR0407-SNP-692	692	0.438	G/A	0.438	A/G	0.188	A/G	0.0	A/A	0.25	A/G	0.0	A/A	0.24	A/G
CfOR0424p-SNP-181	181	0.0	C/C	0.0	C/C	0.0	C/C	0.188	C/T	0.062	C/T	0.0	C/C	0.042	C/T
CfOR0424p-SNP-305	305	0.0	G/G	0.062	G/C	0.0	G/G	0.0	G/G	0.0	G/G	0.0	G/G	0.01	G/C
CfOR0424p-SNP-341	341	0.0	A/A	0.062	A/G	0.0	A/A	0.0	A/A	0.0	A/A	0.0	A/A	0.01	A/G
CfOR0424p-SNP-39	39	0.0	G/G	0.062	G/A	0.0	G/G	0.0	G/G	0.0	G/G	0.0	G/G	0.01	G/A
CfOR0424p-SNP-417	417	0.0	G/G	0.062	G/A	0.062	G/A	0.0	G/G	0.0	G/G	0.0	G/G	0.021	G/A
CfOR0424p-SNP-436	436	0.0	G/G	0.062	G/A	0.0	G/G	0.25	G/A	0.0	G/G	0.188	G/A	0.083	G/A
CfOR0424p-SNP-439	439	0.062	A/C	0.062	A/C	0.0	A/A	0.062	A/C	0.0	A/A	0.0	A/A	0.031	A/C
CfOR0424p-SNP-445	445	0.0	C/C	0.062	C/T	0.0	C/C	0.0	C/C	0.0	C/C	0.0	C/C	0.01	C/T
CfOR0424p-SNP-480	480	0.0	G/G	0.062	G/A	0.0	G/G	0.0	G/G	0.0	G/G	0.188	G/A	0.042	G/A
CfOR0424p-SNP-486	486	0.0	A/A	0.062	A/G	0.0	A/A	0.0	A/A	0.0	A/A	0.0	A/A	0.01	A/G
CfOR0424p-SNP-507	507	0.0	T/T	0.062	T/G	0.0	T/T	0.188	T/G	0.062	T/G	0.0	T/T	0.052	T/G
CfOR0424p-SNP-511	511	0.0	G/G	0.0	G/G	0.0	G/G	0.188	G/A	0.062	G/A	0.0	G/G	0.042	G/A
CfOR0424p-SNP-651	651	0.0	T/T	0.062	T/C	0.0	T/T	0.0	T/T	0.0	T/T	0.0	T/T	0.01	T/C
CfOR0424p-SNP-661	661	0.0	G/G	0.062	G/A	0.0	G/G	0.0	G/G	0.0	G/G	0.0	G/G	0.01	G/A
CfOR0424p-SNP-73	73	0.0	T/T	0.062	T/C	0.0	T/T	0.0	T/T	0.0	T/T	0.0	T/T	0.01	T/C
CfOR0424p-SNP-809	809	0.0	T/T	0.062	T/C	0.0	T/T	0.0	T/T	0.0	T/T	0.0	T/T	0.01	T/C
CfOR0424p-SNP-814	814	0.0	T/T	0.062	T/C	0.0	T/T	0.0	T/T	0.0	T/T	0.0	T/T	0.01	T/C
CfOR0424p-SNP-883	883	0.0	A/A	0.0	A/A	0.0	A/A	0.188	A/G	0.062	A/G	0.0	A/A	0.043	A/G
CfOR0426-SNP-365	365	0.312	A/G	0.438	G/A	0.062	G/A	0.25	G/A	0.0	G/G	0.125	G/A	0.26	G/A
CfOR0426-SNP-620	620	0.0	T/T	0.0	T/T	0.0	T/T	0.0	T/T	0.0	T/T	0.125	T/A	0.021	T/A
CfOR0438-SNP-20	20	0.375	A/C	0.0	A/A	0.125	A/C	0.188	A/C	0.438	A/C	0.062	A/C	0.198	A/C
CfOR0438-SNP-472	472	0.062	C/A	0.0	C/C	0.062	C/A	0.0	C/C	0.062	C/A	0.062	C/A	0.042	C/A
CfOR0438-SNP-783	783	0.062	C/G	0.0	C/C	0.062	C/G	0.0	C/C	0.062	C/G	0.062	C/G	0.042	C/G
CfOR0438-SNP-891	891	0.312	A/G	0.0	A/A	0.062	A/G	0.438	A/G	0.375	A/G	0.0	A/A	0.198	A/G
CfOR04A02-SNP-295	295	0.0	T/T	0.125	T/C	0.438	C/T	0.0	T/T	0.312	T/C	0.25	C/T	0.292	T/C
CfOR04A02-SNP-729	729	0.0	T/T	0.125	T/C	0.5	C/C	0.0	T/T	0.312	T/C	0.375	C/T	0.26	T/C
CfOR04B03-SNP-138	138	0.062	T/C	0.438	C/T	0.438	C/T	0.25	C/T	0.375	C/T	0.062	C/T	0.417	C/T
CfOR04B03-SNP-180	180	0.375	T/C	0.375	C/T	0.062	C/T	0.0	C/C	0.375	C/T	0.0	C/C	0.24	C/T
CfOR04B03-SNP-294	294	0.0	C/C	0.0	C/C	0.062	C/T	0.0	C/C	0.312	C/T	0.0	C/C	0.062	C/T
CfOR04B03-SNP-453	453	0.0	T/T	0.062	T/C	0.0	T/T	0.0	T/T	0.062	T/C	0.125	T/C	0.042	T/C
CfOR04B03-SNP-621	621	0.0	G/G	0.0	G/G	0.062	G/C	0.0	G/G	0.0	G/G	0.0	G/G	0.01	G/C
CfOR04B03-SNP-623	623	0.0	T/T	0.0	T/T	0.062	T/G	0.0	T/T	0.0	T/T	0.0	T/T	0.01	T/G
CfOR04B03-SNP-817	817	0.312	G/A	0.062	G/A	0.188	G/A	0.125	G/A	0.0	G/G	0.062	G/A	0.125	G/A
CfOR04B03-SNP-822	822	0.0	G/G	0.0	G/G	0.062	G/A	0.0	G/G	0.312	G/A	0.0	G/G	0.062	G/A
CfOR04B06-SNP-23	23	0.0	A/A	0.0	A/A	0.0	A/A	0.0	A/A	0.062	A/G	0.0	A/A	0.01	A/G
CfOR04B06-SNP-39	39	0.0	A/A	0.5	A/A	0.375	C/A	0.375	C/A	0.312	C/A	0.438	C/A	0.5	A/A
CfOR04B06-SNP-486	486	0.0	A/A	0.0	A/A	0.125	A/G	0.0	A/A	0.0	A/A	0.0	A/A	0.021	A/G
CfOR04C05-SNP-18	18	0.0	C/C	0.125	C/T	0.5	C/C	0.0	C/C	0.312	C/T	0.375	T/C	0.26	C/T
CfOR04C05-SNP-295	295	0.0	T/T	0.0	T/T	0.062	T/C	0.0	T/T	0.0	T/T	0.0	T/T	0.01	T/C
CfOR04C05-SNP-302	302	0.0	T/T	0.0	T/T	0.062	T/C	0.188	T/C	0.0	T/T	0.125	T/C	0.062	T/C
CfOR04C05-SNP-303	303	0.0	G/G	0.0	G/G	0.062	G/A	0.0	G/G	0.0	G/G	0.0	G/G	0.01	G/A
CfOR04C05-SNP-456	456	0.0	G/G	0.0	G/G	0.0	G/G	0.0	G/G	0.0	G/G	0.125	G/T	0.021	G/T
CfOR04C05-SNP-463	463	0.0	G/G	0.0	G/G	0.0	G/G	0.0	G/G	0.0	G/G	0.125	G/A	0.021	G/A
CfOR04C05-SNP-535	535	0.0	A/A	0.0	A/A	0.0	A/A	0.0	A/A	0.0	A/A	0.125	A/G	0.021	A/G
CfOR04C05-SNP-631	631	0.0	T/T	0.0	T/T	0.0	T/T	0.0	T/T	0.0	T/T	0.125	T/C	0.021	T/C
CfOR04C05-SNP-642	642	0.0	C/C	0.0	C/C	0.0	C/C	0.0	C/C	0.0	C/C	0.125	C/T	0.021	C/T
CfOR04C05-SNP-676	676	0.0	C/C	0.0	C/C	0.0	C/C	0.0	C/C	0.0	C/C	0.125	C/T	0.021	C/T
CfOR04C05-SNP-688	688	0.0	G/G	0.0	G/G	0.0	G/G	0.0	G/G	0.0	G/G	0.125	G/A	0.021	G/A
CfOR04C05-SNP-70	70	0.0	A/A	0.0	A/A	0.0	A/A	0.0	A/A	0.0	A/A	0.125	A/G	0.021	A/G
CfOR04C05-SNP-711	711	0.0	G/G	0.125	G/C	0.438	C/G	0.0	G/G	0.312	G/C	0.25	C/G	0.292	G/C
CfOR04C05-SNP-714	714	0.0	T/T	0.0	T/T	0.0	T/T	0.0	T/T	0.0	T/T	0.125	T/C	0.021	T/C
CfOR04C05-SNP-770	770	0.0	C/C	0.0	C/C	0.0	C/C	0.0	C/C	0.0	C/C	0.125	C/T	0.021	C/T
CfOR04C05-SNP-79	79	0.0	T/T	0.125	T/G	0.438	G/T	0.0	T/T	0.312	T/G	0.25	G/T	0.292	T/G
CfOR04C05-SNP-790	790	0.0	T/T	0.0	T/T	0.0	T/T	0.0	T/T	0.0	T/T	0.125	T/C	0.021	T/C
CfOR04C05-SNP-791	791	0.0	A/A	0.0	A/A	0.0	A/A	0.0	A/A	0.0	A/A	0.125	A/C	0.021	A/C
CfOR04C05-SNP-805	805	0.0	C/C	0.125	C/T	0.5	C/C	0.0	C/C	0.312	C/T	0.375	T/C	0.26	C/T
CfOR04C05-SNP-855	855	0.0	C/C	0.0	C/C	0.0	C/C	0.0	C/C	0.0	C/C	0.125	C/T	0.021	C/T
CfOR04C05-SNP-878	878	0.0	C/C	0.0	C/C	0.0	C/C	0.0	C/C	0.0	C/C	0.125	C/T	0.021	C/T
CfOR04C07-SNP-534	534	0.0	C/C	0.0	C/C	0.188	C/T	0.0	C/C	0.0	C/C	0.0	C/C	0.031	C/T
CfOR04C07-SNP-808	808	0.0	A/A	0.25	A/T	0.062	A/T	0.0	A/A	0.062	A/T	0.312	A/T	0.115	A/T
CfOR0519-SNP-118	118	0.375	G/C	0.062	G/C	0.25	G/C	0.5	C/C	0.312	G/C	0.25	G/C	0.292	G/C
CfOR0519-SNP-141	141	0.0	G/G	0.0	G/G	0.0	G/G	0.0	G/G	0.0	G/G	0.125	G/A	0.021	G/A
CfOR0519-SNP-143	143	0.438	C/T	0.312	C/T	0.25	C/T	0.312	T/C	0.5	C/C	0.25	C/T	0.406	C/T
CfOR0519-SNP-162	162	0.0	A/A	0.0	A/A	0.0	A/A	0.0	A/A	0.0	A/A	0.125	A/G	0.021	A/G
CfOR0519-SNP-289	289	0.062	T/A	0.0	T/T	0.0	T/T	0.0	T/T	0.188	T/A	0.0	T/T	0.042	T/A
CfOR0519-SNP-294	294	0.438	G/C	0.312	G/C	0.25	G/C	0.312	C/G	0.5	C/C	0.125	G/C	0.385	G/C
CfOR0519-SNP-306	306	0.0	A/A	0.0	A/A	0.0	A/A	0.062	A/T	0.0	A/A	0.0	A/A	0.01	A/T
CfOR0519-SNP-324	324	0.375	G/A	0.062	G/A	0.25	G/A	0.5	A/A	0.312	G/A	0.062	G/A	0.26	G/A
CfOR0519-SNP-327	327	0.375	T/C	0.062	T/C	0.25	T/C	0.5	C/C	0.312	T/C	0.062	T/C	0.26	T/C
CfOR0519-SNP-406	406	0.0	G/G	0.062	G/A	0.188	G/A	0.0	G/G	0.125	G/A	0.062	G/A	0.073	G/A
CfOR0519-SNP-536	536	0.0	A/A	0.0	A/A	0.0	A/A	0.188	A/T	0.0	A/A	0.062	A/T	0.042	A/T
CfOR0519-SNP-627	627	0.062	C/G	0.25	C/G	0.0	C/C	0.188	C/G	0.188	C/G	0.062	C/G	0.125	C/G
CfOR0519-SNP-648	648	0.062	T/C	0.0	T/T	0.0	T/T	0.0	T/T	0.188	T/C	0.0	T/T	0.042	T/C
CfOR0519-SNP-796	796	0.0	T/T	0.0	T/T	0.0	T/T	0.0	T/T	0.0	T/T	0.062	T/A	0.01	T/A
CfOR0519-SNP-826	826	0.438	G/A	0.312	G/A	0.25	G/A	0.312	A/G	0.5	A/A	0.125	G/A	0.385	G/A
CfOR0519-SNP-861	861	0.375	T/C	0.062	T/C	0.25	T/C	0.5	C/C	0.312	T/C	0.062	T/C	0.26	T/C
CfOR0519-SNP-894	894	0.0	G/G	0.25	G/A	0.0	G/G	0.188	G/A	0.0	G/G	0.062	G/A	0.083	G/A
CfOR0525-SNP-118	118	0.0	G/G	0.062	G/A	0.0	G/G	0.0	G/G	0.0	G/G	0.0	G/G	0.01	G/A
CfOR0525-SNP-229	229	0.0	G/G	0.062	G/A	0.188	G/A	0.0	G/G	0.125	G/A	0.0	G/G	0.062	G/A
CfOR0527-SNP-115	115	0.188	A/G	0.062	A/G	0.438	A/G	0.25	A/G	0.375	G/A	0.0	A/A	0.26	A/G
CfOR0527-SNP-180	180	0.0	T/T	0.062	T/G	0.0	T/T	0.0	T/T	0.0	T/T	0.0	T/T	0.01	T/G
CfOR0527-SNP-522	522	0.125	T/G	0.0	T/T	0.188	T/G	0.188	T/G	0.125	T/G	0.0	T/T	0.104	T/G
CfOR0527-SNP-723	723	0.0	G/G	0.062	G/T	0.0	G/G	0.0	G/G	0.0	G/G	0.0	G/G	0.01	G/T
CfOR0527-SNP-727	727	0.0	G/G	0.0	G/G	0.125	G/A	0.0	G/G	0.0	G/G	0.0	G/G	0.021	G/A
CfOR0527-SNP-78	78	0.438	T/C	0.25	T/C	0.5	C/C	0.25	T/C	0.25	C/T	0.0	T/T	0.365	T/C
CfOR0527-SNP-798	798	0.188	C/A	0.062	C/A	0.438	C/A	0.25	C/A	0.375	A/C	0.0	C/C	0.26	C/A
CfOR0527-SNP-846	846	0.188	T/C	0.0	T/T	0.375	T/C	0.25	T/C	0.375	T/C	0.0	T/T	0.198	T/C
CfOR0527-SNP-847	847	0.188	G/A	0.0	G/G	0.375	G/A	0.25	G/A	0.375	G/A	0.0	G/G	0.198	G/A
CfOR0527-SNP-87	87	0.438	C/T	0.25	C/T	0.5	C/C	0.25	C/T	0.25	T/C	0.0	C/C	0.365	C/T
CfOR0527-SNP-96	96	0.0	C/C	0.062	C/T	0.0	C/C	0.0	C/C	0.0	C/C	0.0	C/C	0.01	C/T
CfOR0565-SNP-303	303	0.0	T/T	0.062	T/C	0.062	T/C	0.062	T/C	0.125	T/C	0.0	T/T	0.052	T/C
CfOR0565-SNP-477	477	0.0	C/C	0.062	C/T	0.062	C/T	0.062	C/T	0.125	C/T	0.0	C/C	0.052	C/T
CfOR0565-SNP-692	692	0.0	C/C	0.0	C/C	0.125	C/T	0.0	C/C	0.062	C/T	0.0	C/C	0.031	C/T
CfOR0565-SNP-790	790	0.0	C/C	0.062	C/T	0.062	C/T	0.0	C/C	0.0	C/C	0.0	C/C	0.021	C/T
CfOR0565-SNP-815	815	0.438	G/A	0.375	A/G	0.375	G/A	0.062	G/A	0.312	A/G	0.25	G/A	0.406	G/A
CfOR0565-SNP-856	856	0.0	C/C	0.062	C/T	0.062	C/T	0.062	C/T	0.125	C/T	0.0	C/C	0.052	C/T
CfOR0568-SNP-153	153	0.0	G/G	0.125	G/T	0.438	G/T	0.125	G/T	0.438	G/T	0.062	G/T	0.198	G/T
CfOR0568-SNP-241	241	0.0	T/T	0.0	T/T	0.125	T/A	0.0	T/T	0.0	T/T	0.0	T/T	0.021	T/A
CfOR0568-SNP-379	379	0.0	C/C	0.0	C/C	0.0	C/C	0.0	C/C	0.0	C/C	0.062	C/T	0.01	C/T
CfOR0568-SNP-769	769	0.0	T/T	0.0	T/T	0.125	T/C	0.0	T/T	0.0	T/T	0.0	T/T	0.021	T/C
CfOR0568-SNP-848	848	0.0	G/G	0.0	G/G	0.0	G/G	0.0	G/G	0.0	G/G	0.062	G/A	0.01	G/A
CfOR0568-SNP-901	901	0.0	G/G	0.0	G/G	0.188	G/A	0.125	G/A	0.312	G/A	0.0	G/G	0.104	G/A
CfOR0568-SNP-908	908	0.0	G/G	0.0	G/G	0.062	G/T	0.0	G/G	0.0	G/G	0.0	G/G	0.01	G/T
CfOR0582-SNP-16	16	0.0	G/G	0.0	G/G	0.0	G/G	0.0	G/G	0.0	G/G	0.312	G/A	0.052	G/A
CfOR0582-SNP-208	208	0.0	C/C	0.062	C/T	0.312	C/T	0.0	C/C	0.188	C/T	0.125	C/T	0.115	C/T
CfOR0582-SNP-222	222	0.312	C/T	0.25	C/T	0.5	C/C	0.125	C/T	0.188	C/T	0.0	C/C	0.229	C/T
CfOR0582-SNP-255	255	0.062	A/G	0.438	A/G	0.5	A/A	0.438	G/A	0.5	A/A	0.375	A/G	0.406	A/G
CfOR0582-SNP-780	780	0.0	C/C	0.0	C/C	0.0	C/C	0.0	C/C	0.0	C/C	0.438	C/T	0.073	C/T
CfOR0595-SNP-190	190	0.0	T/T	0.0	T/T	0.0	T/T	0.0	T/T	0.0	T/T	0.062	T/A	0.01	T/A
CfOR0595-SNP-439	439	0.062	G/A	0.0	G/G	0.0	G/G	0.0	G/G	0.0	G/G	0.0	G/G	0.01	G/A
CfOR0595-SNP-51	51	0.25	G/A	0.438	G/A	0.312	A/G	0.188	G/A	0.5	A/A	0.062	G/A	0.354	G/A
CfOR0595-SNP-723	723	0.438	T/C	0.375	C/T	0.25	C/T	0.25	T/C	0.188	C/T	0.188	T/C	0.49	C/T
CfOR0606-SNP-761	761	0.0	G/G	0.0	G/G	0.0	G/G	0.0	G/G	0.0	G/G	0.188	G/A	0.031	G/A
CfOR0821-SNP-1000	1000	0.375	G/C	0.312	G/C	0.25	C/G	0.062	C/G	0.438	C/G	0.438	C/G	0.417	C/G
CfOR0821-SNP-256	256	0.438	A/T	0.5	A/A	0.188	T/A	0.0	T/T	0.25	T/A	0.0	T/T	0.25	T/A
CfOR0821-SNP-326	326	0.438	T/A	0.5	A/A	0.188	A/T	0.0	A/A	0.25	A/T	0.0	A/A	0.25	A/T
CfOR0821-SNP-412	412	0.0	A/A	0.0	A/A	0.312	A/G	0.0	A/A	0.125	A/G	0.188	A/G	0.104	A/G
CfOR0821-SNP-44	44	0.312	G/T	0.062	G/T	0.0	G/G	0.0	G/G	0.062	G/T	0.062	G/T	0.083	G/T
CfOR0821-SNP-487	487	0.0	C/C	0.0	C/C	0.0	C/C	0.0	C/C	0.0	C/C	0.062	C/T	0.01	C/T
CfOR0821-SNP-516	516	0.375	T/A	0.312	T/A	0.25	A/T	0.062	A/T	0.438	A/T	0.438	A/T	0.417	A/T
CfOR0821-SNP-565	565	0.0	G/G	0.0	G/G	0.25	G/A	0.0	G/G	0.0	G/G	0.0	G/G	0.042	G/A
CfOR0821-SNP-697	697	0.062	C/T	0.188	C/T	0.062	C/T	0.062	C/T	0.188	C/T	0.438	C/T	0.167	C/T
CfOR0821-SNP-792	792	0.312	A/G	0.375	A/G	0.062	G/A	0.062	G/A	0.312	G/A	0.5	A/A	0.375	G/A
CfOR0821-SNP-804	804	0.438	C/T	0.375	T/C	0.0	T/T	0.0	T/T	0.125	T/C	0.0	T/T	0.177	T/C
CfOR0821-SNP-823	823	0.438	T/C	0.375	C/T	0.0	C/C	0.0	C/C	0.125	C/T	0.0	C/C	0.177	C/T
CfOR0821-SNP-838	838	0.438	T/C	0.375	C/T	0.0	C/C	0.0	C/C	0.125	C/T	0.0	C/C	0.177	C/T
CfOR0821-SNP-84	84	0.0	C/C	0.0	C/C	0.0	C/C	0.0	C/C	0.0	C/C	0.125	C/A	0.021	C/A
CfOR0821-SNP-840	840	0.375	A/C	0.312	A/C	0.25	C/A	0.062	C/A	0.438	C/A	0.438	C/A	0.417	C/A
CfOR0821-SNP-85	85	0.375	C/T	0.312	C/T	0.25	T/C	0.062	T/C	0.438	T/C	0.438	T/C	0.417	T/C
CfOR08A02-SNP-102	102	0.0	A/A	0.0	A/A	0.0	A/A	0.0	A/A	0.0	A/A	0.062	A/C	0.01	A/C
CfOR08A02-SNP-103	103	0.0	A/A	0.0	A/A	0.0	A/A	0.0	A/A	0.0	A/A	0.062	A/C	0.01	A/C
CfOR08A02-SNP-105	105	0.0	A/A	0.0	A/A	0.0	A/A	0.0	A/A	0.0	A/A	0.062	A/G	0.01	A/G
CfOR08A02-SNP-114	114	0.0	T/T	0.062	T/C	0.0	T/T	0.0	T/T	0.0	T/T	0.25	T/C	0.052	T/C
CfOR08A02-SNP-144	144	0.0	C/C	0.0	C/C	0.0	C/C	0.0	C/C	0.0	C/C	0.062	C/G	0.01	C/G
CfOR08A02-SNP-169	169	0.0	C/C	0.0	C/C	0.0	C/C	0.0	C/C	0.0	C/C	0.062	C/A	0.01	C/A
CfOR08A02-SNP-267	267	0.0	C/C	0.062	C/T	0.0	C/C	0.0	C/C	0.0	C/C	0.25	C/T	0.052	C/T
CfOR08A02-SNP-466	466	0.0	C/C	0.062	C/T	0.0	C/C	0.0	C/C	0.0	C/C	0.25	C/T	0.052	C/T
CfOR08A02-SNP-650	650	0.0	T/T	0.062	T/G	0.0	T/T	0.0	T/T	0.0	T/T	0.0	T/T	0.01	T/G
CfOR08A02-SNP-713	713	0.0	A/A	0.062	A/G	0.0	A/A	0.0	A/A	0.0	A/A	0.25	A/G	0.052	A/G
CfOR08A02-SNP-730	730	0.0	C/C	0.062	C/T	0.0	C/C	0.0	C/C	0.0	C/C	0.25	C/T	0.052	C/T
CfOR08A09-SNP-118	118	0.438	G/C	0.312	G/C	0.25	G/C	0.375	G/C	0.312	G/C	0.125	G/C	0.302	G/C
CfOR08A09-SNP-141	141	0.438	G/A	0.062	G/A	0.062	G/A	0.375	G/A	0.188	G/A	0.0	G/G	0.188	G/A
CfOR08A09-SNP-162	162	0.5	A/A	0.438	G/A	0.188	A/G	0.375	G/A	0.25	A/G	0.125	A/G	0.375	A/G
CfOR08A09-SNP-291	291	0.0	C/C	0.25	C/T	0.375	C/T	0.062	C/T	0.438	C/T	0.438	T/C	0.281	C/T
CfOR08A09-SNP-406	406	0.0	A/A	0.0	A/A	0.0	A/A	0.062	A/G	0.312	A/G	0.0	A/A	0.062	A/G
CfOR08A09-SNP-613	613	0.5	A/A	0.188	G/A	0.438	G/A	0.312	G/A	0.312	G/A	0.312	G/A	0.344	G/A
CfOR08A09-SNP-627	627	0.062	C/G	0.25	C/G	0.188	C/G	0.0	C/C	0.312	C/G	0.5	C/C	0.219	C/G
CfOR08A09-SNP-648	648	0.062	C/T	0.188	C/T	0.125	C/T	0.062	C/T	0.062	C/T	0.0	C/C	0.083	C/T
CfOR08A09-SNP-733	733	0.0	C/C	0.0	C/C	0.062	C/A	0.0	C/C	0.0	C/C	0.0	C/C	0.01	C/A
CfOR08A09-SNP-837	837	0.062	A/G	0.25	A/G	0.188	A/G	0.0	A/A	0.312	A/G	0.5	A/A	0.219	A/G
CfOR08A09-SNP-897	897	0.062	G/A	0.0	G/G	0.0	G/G	0.0	G/G	0.188	G/A	0.0	G/G	0.042	G/A
CfOR08A09-SNP-93	93	0.0	C/C	0.062	C/T	0.0	C/C	0.0	C/C	0.0	C/C	0.0	C/C	0.01	C/T
CfOR08A12-SNP-228	228	0.188	C/A	0.188	C/A	0.125	C/A	0.0	C/C	0.062	C/A	0.0	C/C	0.094	C/A
CfOR08A12-SNP-647	647	0.188	C/T	0.188	C/T	0.125	C/T	0.0	C/C	0.062	C/T	0.0	C/C	0.094	C/T
CfOR08A12-SNP-896	896	0.0	G/G	0.0	G/G	0.0	G/G	0.0	G/G	0.0	G/G	0.062	G/T	0.01	G/T
CfOR08B08-SNP-247	247	0.0	C/C	0.125	C/T	0.062	C/T	0.0	C/C	0.062	C/T	0.188	C/T	0.073	C/T
CfOR08B08-SNP-295	295	0.0	A/A	0.125	A/C	0.062	A/C	0.0	A/A	0.062	A/C	0.188	A/C	0.073	A/C
CfOR08B08-SNP-433	433	0.0	G/G	0.188	G/A	0.062	G/A	0.0	G/G	0.062	G/A	0.188	G/A	0.083	G/A
CfOR08B08-SNP-755	755	0.0	A/A	0.062	A/G	0.0	A/A	0.0	A/A	0.0	A/A	0.0	A/A	0.01	A/G
CfOR08B08-SNP-825	825	0.0	G/G	0.062	G/C	0.0	G/G	0.0	G/G	0.0	G/G	0.0	G/G	0.01	G/C
CfOR08B08-SNP-903	903	0.25	G/A	0.0	G/G	0.0	G/G	0.312	A/G	0.438	A/G	0.312	A/G	0.365	G/A
CfOR08B12-SNP-108	108	0.062	C/T	0.25	C/T	0.312	T/C	0.062	C/T	0.5	C/C	0.5	C/C	0.344	C/T
CfOR08B12-SNP-405	405	0.438	C/T	0.25	C/T	0.0	C/C	0.0	C/C	0.188	C/T	0.25	C/T	0.188	C/T
CfOR08C09-SNP-285	285	0.0	C/C	0.0	C/C	0.0	C/C	0.0	C/C	0.0	C/C	0.062	C/T	0.01	C/T
CfOR08D06-SNP-468	468	0.0	C/C	0.062	C/T	0.062	C/T	0.0	C/C	0.0	C/C	0.0	C/C	0.021	C/T
CfOR08D06-SNP-525	525	0.438	C/T	0.062	C/T	0.438	T/C	0.125	C/T	0.375	C/T	0.375	C/T	0.323	C/T
CfOR08D06-SNP-552	552	0.438	T/C	0.125	T/C	0.312	C/T	0.125	T/C	0.375	T/C	0.438	C/T	0.385	T/C
CfOR08D06-SNP-720	720	0.0	G/G	0.0	G/G	0.0	G/G	0.0	G/G	0.0	G/G	0.062	G/A	0.01	G/A
CfOR08G01-SNP-472	472	0.188	C/T	0.312	C/T	0.125	C/T	0.0	C/C	0.062	C/T	0.0	C/C	0.115	C/T
CfOR08G01-SNP-691	691	0.188	G/T	0.062	G/T	0.125	G/T	0.0	G/G	0.0	G/G	0.0	G/G	0.062	G/T
CfOR08G02-SNP-360	360	0.188	G/T	0.375	T/G	0.125	T/G	0.188	T/G	0.438	T/G	0.062	T/G	0.333	T/G
CfOR08G02-SNP-370	370	0.25	G/A	0.0	G/G	0.312	G/A	0.0	G/G	0.188	G/A	0.062	G/A	0.135	G/A
CfOR08G02-SNP-756	756	0.0	G/G	0.0	G/G	0.0	G/G	0.0	G/G	0.125	G/T	0.0	G/G	0.021	G/T
CfOR08H10-SNP-241	241	0.125	G/A	0.375	G/A	0.5	A/A	0.125	A/G	0.5	A/A	0.312	A/G	0.49	A/G
CfOR08H10-SNP-378	378	0.125	C/T	0.062	C/T	0.0	C/C	0.0	C/C	0.375	C/T	0.125	C/T	0.115	C/T
CfOR08H10-SNP-422	422	0.5	A/A	0.438	G/A	0.125	G/A	0.125	G/A	0.0	G/G	0.062	G/A	0.208	G/A
CfOR08H10-SNP-568	568	0.5	C/C	0.438	C/T	0.125	C/T	0.062	C/T	0.0	C/C	0.0	C/C	0.188	C/T
CfOR08H10-SNP-669	669	0.125	C/T	0.062	C/T	0.0	C/C	0.0	C/C	0.375	C/T	0.125	C/T	0.115	C/T
CfOR08H10-SNP-674	674	0.0	C/C	0.0	C/C	0.062	C/T	0.0	C/C	0.0	C/C	0.0	C/C	0.01	C/T
CfOR08H10-SNP-775	775	0.5	A/A	0.5	A/A	0.375	A/T	0.125	A/T	0.5	A/A	0.25	A/T	0.375	A/T
CfOR08H10-SNP-871	871	0.5	A/A	0.438	G/A	0.125	G/A	0.062	G/A	0.0	G/G	0.0	G/G	0.188	G/A
CfOR08H10-SNP-900	900	0.0	G/G	0.0	G/G	0.0	G/G	0.0	G/G	0.0	G/G	0.062	G/A	0.01	G/A
CfOR08H10-SNP-927	927	0.125	G/A	0.062	G/A	0.0	G/G	0.0	G/G	0.375	G/A	0.125	G/A	0.115	G/A
CfOR08H10-SNP-935	935	0.25	G/A	0.438	G/A	0.188	A/G	0.125	A/G	0.0	A/A	0.062	A/G	0.281	A/G
CfOR1026-SNP-214	214	0.188	G/A	0.312	G/A	0.125	G/A	0.0	G/G	0.062	G/A	0.0	G/G	0.115	G/A
CfOR1026-SNP-387	387	0.25	C/T	0.312	C/T	0.375	T/C	0.25	C/T	0.25	T/C	0.125	C/T	0.385	C/T
CfOR1026-SNP-600	600	0.438	C/T	0.375	T/C	0.25	T/C	0.25	C/T	0.188	T/C	0.25	C/T	0.479	T/C
CfOR1026-SNP-631	631	0.0	G/G	0.0	G/G	0.062	G/A	0.0	G/G	0.0	G/G	0.0	G/G	0.01	G/A
CfOR1026-SNP-70	70	0.062	T/C	0.312	T/C	0.312	T/C	0.0	T/T	0.438	T/C	0.25	T/C	0.229	T/C
CfOR1026-SNP-768	768	0.188	A/G	0.062	A/G	0.312	A/G	0.25	A/G	0.375	G/A	0.188	A/G	0.271	A/G
CfOR1026-SNP-791	791	0.062	G/A	0.188	G/A	0.0	G/G	0.0	G/G	0.0	G/G	0.0	G/G	0.042	G/A
CfOR1026-SNP-879	879	0.188	C/T	0.062	C/T	0.0	C/C	0.0	C/C	0.312	C/T	0.062	C/T	0.104	C/T
CfOR1026-SNP-927	927	0.188	C/T	0.062	C/T	0.0	C/C	0.0	C/C	0.312	C/T	0.062	C/T	0.104	C/T
CfOR1057p-SNP-111	111	0.438	A/T	0.312	A/T	0.188	A/T	0.0	A/A	0.188	A/T	0.062	A/T	0.198	A/T
CfOR1057p-SNP-214	214	0.438	T/G	0.312	T/G	0.188	T/G	0.0	T/T	0.188	T/G	0.062	T/G	0.198	T/G
CfOR1057p-SNP-363	363	0.438	T/C	0.312	T/C	0.188	T/C	0.0	T/T	0.188	T/C	0.062	T/C	0.198	T/C
CfOR1057p-SNP-372	372	0.438	T/C	0.438	C/T	0.438	C/T	0.25	T/C	0.25	C/T	0.125	T/C	0.448	T/C
CfOR1057p-SNP-423	423	0.438	T/G	0.312	T/G	0.25	T/G	0.0	T/T	0.188	T/G	0.062	T/G	0.208	T/G
CfOR1057p-SNP-546	546	0.0	G/G	0.062	G/A	0.375	G/A	0.25	G/A	0.25	G/A	0.0	G/G	0.156	G/A
CfOR1057p-SNP-567	567	0.438	G/A	0.312	G/A	0.188	G/A	0.0	G/G	0.188	G/A	0.062	G/A	0.198	G/A
CfOR1057p-SNP-794	794	0.0	C/C	0.188	C/T	0.0	C/C	0.0	C/C	0.312	C/T	0.062	C/T	0.094	C/T
CfOR10D04-SNP-362	362	0.0	G/G	0.0	G/G	0.125	G/T	0.0	G/G	0.0	G/G	0.0	G/G	0.021	G/T
CfOR10D04-SNP-689	689	0.438	T/C	0.312	T/C	0.312	T/C	0.062	T/C	0.25	T/C	0.062	T/C	0.24	T/C
CfOR10D04-SNP-796	796	0.375	T/C	0.0	T/T	0.125	T/C	0.0	T/T	0.062	T/C	0.438	T/C	0.167	T/C
CfOR10F04-SNP-207	207	0.125	T/C	0.0	T/T	0.188	T/C	0.125	T/C	0.0	T/T	0.062	T/C	0.083	T/C
CfOR10F04-SNP-295	295	0.375	A/G	0.125	G/A	0.0	G/G	0.0	G/G	0.0	G/G	0.0	G/G	0.125	G/A
CfOR10F04-SNP-676	676	0.062	A/T	0.438	T/A	0.5	A/A	0.125	T/A	0.312	A/T	0.125	T/A	0.469	T/A
CfOR10F04-SNP-896	896	0.312	A/G	0.125	A/G	0.375	A/G	0.125	A/G	0.0	A/A	0.125	A/G	0.177	A/G
CfOR10H04-SNP-410	410	0.062	T/C	0.438	T/C	0.062	T/C	0.25	C/T	0.5	C/C	0.062	T/C	0.312	T/C
CfOR10H04-SNP-457	457	0.0	G/G	0.0	G/G	0.062	G/A	0.0	G/G	0.125	G/A	0.0	G/G	0.031	G/A
CfOR10H04-SNP-463	463	0.062	G/A	0.438	G/A	0.062	G/A	0.25	A/G	0.5	A/A	0.062	G/A	0.312	G/A
CfOR10H04-SNP-717	717	0.062	C/T	0.438	C/T	0.062	C/T	0.25	T/C	0.5	C/C	0.062	C/T	0.312	C/T
CfOR10H04-SNP-750	750	0.062	G/C	0.438	G/C	0.062	G/C	0.25	C/G	0.5	C/C	0.062	G/C	0.312	G/C
CfOR10H04-SNP-837	837	0.062	T/C	0.438	T/C	0.062	T/C	0.25	C/T	0.5	C/C	0.062	T/C	0.312	T/C
CfOR10H04-SNP-850	850	0.062	G/C	0.438	G/C	0.062	G/C	0.25	C/G	0.5	C/C	0.062	G/C	0.312	G/C
CfOR10H04-SNP-908	908	0.062	G/A	0.438	G/A	0.062	G/A	0.25	A/G	0.5	A/A	0.062	G/A	0.312	G/A
CfOR10H04-SNP-912	912	0.062	G/A	0.438	G/A	0.062	G/A	0.25	A/G	0.5	A/A	0.062	G/A	0.312	G/A
CfOR10H04-SNP-930	930	0.062	A/T	0.438	A/T	0.062	A/T	0.25	T/A	0.5	A/A	0.062	A/T	0.312	A/T
CfOR12A07-SNP-166	166	0.0	C/C	0.125	C/T	0.0	C/C	0.0	C/C	0.062	C/T	0.0	C/C	0.031	C/T
CfOR12A07-SNP-375	375	0.0	T/T	0.312	T/C	0.5	C/C	0.375	C/T	0.375	T/C	0.188	T/C	0.333	T/C
CfOR12A07-SNP-603	603	0.062	G/A	0.25	G/A	0.125	G/A	0.125	G/A	0.312	G/A	0.062	G/A	0.156	G/A
CfOR12A07-SNP-723	723	0.0	A/A	0.0	A/A	0.0	A/A	0.0	A/A	0.0	A/A	0.125	A/G	0.021	A/G
CfOR12A07-SNP-798	798	0.25	G/A	0.125	G/A	0.062	G/A	0.0	G/G	0.125	G/A	0.188	G/A	0.125	G/A
CfOR12B07-SNP-153	153	0.0	C/C	0.312	C/T	0.375	C/T	0.0	C/C	0.125	C/T	0.0	C/C	0.135	C/T
CfOR12B07-SNP-704	704	0.125	A/G	0.438	A/G	0.125	G/A	0.438	G/A	0.25	A/G	0.375	A/G	0.438	A/G
CfOR12B07-SNP-934	934	0.0	T/T	0.312	T/C	0.375	T/C	0.0	T/T	0.125	T/C	0.0	T/T	0.135	T/C
CfOR12C10-SNP-689	689	0.0	G/G	0.0	G/G	0.0	G/G	0.062	G/A	0.0	G/G	0.0	G/G	0.01	G/A
CfOR12C10-SNP-734	734	0.0	C/C	0.125	C/T	0.25	C/T	0.375	C/T	0.375	T/C	0.312	C/T	0.281	C/T
CfOR12C10-SNP-919	919	0.25	C/T	0.25	T/C	0.25	C/T	0.438	T/C	0.188	C/T	0.188	C/T	0.365	C/T
CfOR12C10-SNP-922	922	0.25	G/A	0.25	A/G	0.25	G/A	0.438	A/G	0.188	G/A	0.188	G/A	0.365	G/A
CfOR12E07-SNP-324	324	0.0	C/C	0.062	C/T	0.125	C/T	0.0	C/C	0.0	C/C	0.0	C/C	0.031	C/T
CfOR12E07-SNP-386	386	0.438	T/C	0.062	T/C	0.438	C/T	0.375	T/C	0.375	T/C	0.438	T/C	0.375	T/C
CfOR12E07-SNP-39	39	0.0	G/G	0.062	G/A	0.125	G/A	0.0	G/G	0.0	G/G	0.0	G/G	0.031	G/A
CfOR12E07-SNP-424	424	0.0	G/G	0.062	G/A	0.125	G/A	0.0	G/G	0.0	G/G	0.0	G/G	0.031	G/A
CfOR12E07-SNP-63	63	0.438	C/A	0.062	C/A	0.438	A/C	0.375	C/A	0.375	C/A	0.438	C/A	0.375	C/A
CfOR12E07-SNP-672	672	0.0	T/T	0.062	T/C	0.125	T/C	0.0	T/T	0.0	T/T	0.0	T/T	0.031	T/C
CfOR12E07-SNP-676	676	0.438	A/G	0.25	A/G	0.125	G/A	0.375	A/G	0.5	A/A	0.125	G/A	0.448	G/A
CfOR12E07-SNP-702	702	0.0	C/C	0.062	C/T	0.125	C/T	0.0	C/C	0.0	C/C	0.0	C/C	0.031	C/T
CfOR12E07-SNP-843	843	0.0	C/C	0.0	C/C	0.188	C/T	0.0	C/C	0.125	C/T	0.0	C/C	0.052	C/T
CfOR12F06-SNP-1	1	0.125	C/A	0.5	A/A	0.375	A/C	0.25	A/C	0.25	C/A	0.375	A/C	0.479	C/A
CfOR12F06-SNP-100	100	0.0	C/C	0.0	C/C	0.062	C/T	0.0	C/C	0.0	C/C	0.0	C/C	0.01	C/T
CfOR12F06-SNP-120	120	0.0	A/A	0.0	A/A	0.125	A/G	0.0	A/A	0.0	A/A	0.0	A/A	0.021	A/G
CfOR12F06-SNP-461	461	0.0	G/G	0.0	G/G	0.062	G/A	0.0	G/G	0.0	G/G	0.0	G/G	0.01	G/A
CfOR12F06-SNP-509	509	0.125	G/A	0.5	A/A	0.375	A/G	0.25	A/G	0.25	G/A	0.375	A/G	0.479	G/A
CfOR12F06-SNP-782	782	0.0	C/C	0.125	C/G	0.0	C/C	0.0	C/C	0.0	C/C	0.0	C/C	0.021	C/G
CfOR12F06-SNP-841	841	0.0	C/C	0.0	C/C	0.062	C/A	0.0	C/C	0.0	C/C	0.0	C/C	0.01	C/A
CfOR12F06-SNP-844	844	0.0	C/C	0.0	C/C	0.062	C/T	0.0	C/C	0.0	C/C	0.0	C/C	0.01	C/T
CfOR12F06-SNP-847	847	0.0	C/C	0.0	C/C	0.062	C/T	0.0	C/C	0.0	C/C	0.0	C/C	0.01	C/T
CfOR12F06-SNP-849	849	0.0	G/G	0.0	G/G	0.062	G/C	0.0	G/G	0.0	G/G	0.0	G/G	0.01	G/C
CfOR12F06-SNP-852	852	0.0	T/T	0.0	T/T	0.062	T/C	0.0	T/T	0.0	T/T	0.0	T/T	0.01	T/C
CfOR12F06-SNP-87	87	0.0	C/C	0.062	C/T	0.0	C/C	0.062	C/T	0.188	C/T	0.25	C/T	0.094	C/T
CfOR12F06-SNP-99	99	0.0	C/C	0.0	C/C	0.062	C/T	0.0	C/C	0.0	C/C	0.0	C/C	0.01	C/T
CfOR12G07-SNP-143	143	0.062	T/C	0.312	T/C	0.125	T/C	0.062	T/C	0.0	T/T	0.125	T/C	0.115	T/C
CfOR12G07-SNP-410	410	0.0	G/G	0.0	G/G	0.0	G/G	0.0	G/G	0.0	G/G	0.062	G/A	0.01	G/A
CfOR12G07-SNP-46	46	0.062	G/T	0.312	G/T	0.125	G/T	0.062	G/T	0.0	G/G	0.125	G/T	0.115	G/T
CfOR12G07-SNP-564	564	0.188	C/T	0.0	C/C	0.0	C/C	0.0	C/C	0.0	C/C	0.062	C/T	0.042	C/T
CfOR14A11-SNP-204	204	0.0	G/G	0.125	G/A	0.0	G/G	0.0	G/G	0.0	G/G	0.25	G/A	0.062	G/A
CfOR14A11-SNP-220	220	0.312	T/G	0.083	T/G	0.375	T/G	0.125	T/G	0.0	T/T	0.429	T/G	0.222	T/G
CfOR14A11-SNP-263	263	0.062	T/C	0.417	C/T	0.375	T/C	0.5	C/C	0.0	C/C	0.286	T/C	0.467	T/C
CfOR14A11-SNP-293	293	0.062	A/G	0.417	G/A	0.375	A/G	0.5	A/A	0.0	G/G	0.286	A/G	0.467	A/G
CfOR14A11-SNP-336	336	0.062	G/A	0.417	G/A	0.25	G/A	0.5	A/A	0.188	A/G	0.0	G/G	0.344	G/A
CfOR14A11-SNP-362	362	0.062	C/A	0.438	C/A	0.25	C/A	0.5	A/A	0.188	A/C	0.062	C/A	0.354	C/A
CfOR14A11-SNP-369	369	0.062	T/C	0.312	C/T	0.375	T/C	0.5	C/C	0.0	C/C	0.375	T/C	0.5	C/C
CfOR14A11-SNP-614	614	0.0	C/C	0.0	C/C	0.0	C/C	0.125	C/T	0.0	C/C	0.0	C/C	0.021	C/T
CfOR14A11-SNP-705	705	0.062	C/T	0.438	T/C	0.25	C/T	0.5	C/C	0.188	T/C	0.312	C/T	0.417	C/T
CfOR14A11-SNP-706	706	0.062	A/G	0.312	G/A	0.375	A/G	0.5	A/A	0.0	G/G	0.375	A/G	0.5	A/A
CfOR14A11-SNP-77	77	0.188	A/G	0.25	G/A	0.375	G/A	0.25	G/A	0.0	G/G	0.438	A/G	0.375	G/A
CfOR14A11-SNP-815	815	0.062	C/A	0.438	A/C	0.25	C/A	0.5	A/A	0.188	A/C	0.312	C/A	0.417	C/A
CfOR14A11-SNP-816	816	0.062	A/G	0.312	G/A	0.375	A/G	0.5	A/A	0.0	G/G	0.375	A/G	0.5	A/A
CfOR14A11-SNP-923	923	0.062	A/C	0.438	C/A	0.25	A/C	0.5	A/A	0.188	C/A	0.312	A/C	0.417	A/C
CfOR1564p-SNP-123	123	0.438	G/A	0.312	G/A	0.375	A/G	0.312	A/G	0.438	A/G	0.25	A/G	0.438	A/G
CfOR1564p-SNP-150	150	0.333	A/G	0.0	A/A	0.25	G/A	0.2	G/A	0.4	G/A	0.167	G/A	0.385	G/A
CfOR1564p-SNP-174	174	0.438	C/A	0.312	C/A	0.375	A/C	0.312	A/C	0.438	A/C	0.25	A/C	0.438	A/C
CfOR1564p-SNP-202	202	0.438	T/C	0.312	T/C	0.375	C/T	0.312	C/T	0.438	C/T	0.25	C/T	0.438	C/T
CfOR1564p-SNP-274	274	0.0	G/G	0.062	G/A	0.0	G/G	0.0	G/G	0.0	G/G	0.125	G/A	0.031	G/A
CfOR1564p-SNP-284	284	0.438	C/T	0.312	C/T	0.375	T/C	0.312	T/C	0.438	T/C	0.375	C/T	0.5	C/C
CfOR1564p-SNP-410	410	0.062	G/A	0.25	G/A	0.25	G/A	0.25	G/A	0.25	G/A	0.438	A/G	0.271	G/A
CfOR1564p-SNP-493	493	0.438	C/T	0.312	C/T	0.375	T/C	0.312	T/C	0.438	T/C	0.25	T/C	0.438	T/C
CfOR1564p-SNP-5	5	0.0	G/G	0.0	G/G	0.188	G/A	0.062	G/A	0.312	G/A	0.062	G/A	0.104	G/A
CfOR1564p-SNP-866	866	0.0	T/T	0.0	T/T	0.0	T/T	0.062	T/C	0.0	T/T	0.0	T/T	0.01	T/C
CfOR1573-SNP-396	396	0.0	G/G	0.188	G/A	0.188	G/A	0.312	G/A	0.062	G/A	0.062	G/A	0.135	G/A
CfOR1573-SNP-660	660	0.0	C/C	0.188	C/T	0.188	C/T	0.312	C/T	0.062	C/T	0.062	C/T	0.135	C/T
CfOR1697-SNP-152	152	0.062	C/T	0.188	C/T	0.0	C/C	0.0	C/C	0.125	C/T	0.375	T/C	0.167	C/T
CfOR1697-SNP-910	910	0.062	C/T	0.188	C/T	0.0	C/C	0.0	C/C	0.125	C/T	0.375	T/C	0.167	C/T
CfOR16C11-SNP-123	123	0.125	G/A	0.062	G/A	0.0	G/G	0.062	G/A	0.062	G/A	0.0	G/G	0.052	G/A
CfOR16C11-SNP-21	21	0.375	C/G	0.25	C/G	0.125	G/C	0.5	C/C	0.375	C/G	0.5	C/C	0.479	C/G
CfOR16C11-SNP-294	294	0.0	G/G	0.0	G/G	0.0	G/G	0.0	G/G	0.062	G/A	0.0	G/G	0.01	G/A
CfOR16C11-SNP-368	368	0.062	C/A	0.0	C/C	0.25	C/A	0.0	C/C	0.0	C/C	0.188	C/A	0.083	C/A
CfOR16C11-SNP-369	369	0.125	C/T	0.062	C/T	0.0	C/C	0.062	C/T	0.062	C/T	0.0	C/C	0.052	C/T
CfOR16C11-SNP-391	391	0.0	A/A	0.0	A/A	0.062	A/G	0.0	A/A	0.0	A/A	0.0	A/A	0.01	A/G
CfOR16C11-SNP-405	405	0.0	G/G	0.0	G/G	0.062	G/A	0.0	G/G	0.125	G/A	0.0	G/G	0.031	G/A
CfOR16C11-SNP-633	633	0.125	T/A	0.188	T/A	0.438	T/A	0.25	T/A	0.188	T/A	0.0	T/T	0.198	T/A
CfOR16C11-SNP-75	75	0.125	C/T	0.062	C/T	0.0	C/C	0.062	C/T	0.062	C/T	0.0	C/C	0.052	C/T
CfOR16C11-SNP-876	876	0.125	C/T	0.062	C/T	0.0	C/C	0.062	C/T	0.062	C/T	0.0	C/C	0.052	C/T
CfOR16C11-SNP-93	93	0.125	C/T	0.0	C/C	0.0	C/C	0.0	C/C	0.0	C/C	0.0	C/C	0.021	C/T
CfOR16D10-SNP-192	192	0.0	C/C	0.5	C/C	0.438	G/C	0.5	C/C	0.5	C/C	0.125	C/G	0.365	C/G
CfOR16D10-SNP-270	270	0.0	C/C	0.188	C/A	0.438	A/C	0.0	C/C	0.125	C/A	0.0	C/C	0.146	C/A
CfOR16D10-SNP-442	442	0.0	G/G	0.188	G/A	0.438	A/G	0.0	G/G	0.062	G/A	0.0	G/G	0.135	G/A
CfOR16D10-SNP-692	692	0.0	G/G	0.5	A/A	0.438	A/G	0.5	A/A	0.5	A/A	0.125	G/A	0.365	G/A
CfOR16D10-SNP-7	7	0.0	A/A	0.312	A/G	0.0	A/A	0.5	A/A	0.375	A/G	0.125	A/G	0.219	A/G
CfOR16D10-SNP-801	801	0.0	C/C	0.312	C/T	0.0	C/C	0.5	C/C	0.375	C/T	0.125	C/T	0.219	C/T
CfOR16D10-SNP-926	926	0.0	T/T	0.5	C/C	0.438	C/T	0.5	C/C	0.5	C/C	0.125	T/C	0.365	T/C
CfOR16H04p-SNP-189	189	0.0	T/T	0.0	T/T	0.0	T/T	0.0	T/T	0.0	T/T	0.438	A/T	0.096	T/A
CfOR16H04p-SNP-229	229	0.0	C/C	0.0	C/C	0.5	C/C	0.143	C/T	0.312	C/T	0.0	C/C	0.16	C/T
CfOR16H04p-SNP-358	358	0.0	G/G	0.125	G/A	0.0	G/G	0.0	G/G	0.0	G/G	0.125	G/A	0.043	G/A
CfOR16H04p-SNP-709	709	0.312	C/T	0.25	C/T	0.0	C/C	0.0	C/C	0.062	C/T	0.0	C/C	0.106	C/T
CfOR16H04p-SNP-78	78	0.438	C/T	0.0	T/T	0.0	T/T	0.0	T/T	0.0	T/T	0.0	T/T	0.096	T/C
CfOR16H04p-SNP-79	79	0.0	G/G	0.125	G/A	0.0	G/G	0.0	G/G	0.0	G/G	0.125	G/A	0.043	G/A
CfOR16H04p-SNP-867	867	0.0	C/C	0.125	C/T	0.0	C/C	0.0	C/C	0.0	C/C	0.125	C/T	0.043	C/T
CfOR16H04p-SNP-878	878	0.0	A/A	0.125	A/T	0.0	A/A	0.0	A/A	0.0	A/A	0.125	A/T	0.043	A/T
CfOR20H03-SNP-170	170	0.125	C/T	0.125	C/T	0.312	C/T	0.312	C/T	0.125	C/T	0.0	C/C	0.167	C/T
CfOR20H03-SNP-34	34	0.25	T/A	0.125	T/A	0.125	T/A	0.25	T/A	0.25	T/A	0.375	T/A	0.229	T/A
CfOR20H03-SNP-744	744	0.062	A/G	0.188	A/G	0.25	A/G	0.0	A/A	0.375	A/G	0.375	A/G	0.208	A/G
CfOR20H03-SNP-783	783	0.125	C/A	0.312	C/A	0.312	C/A	0.438	A/C	0.125	C/A	0.062	C/A	0.25	C/A
CfOR20H03-SNP-835	835	0.0	A/A	0.062	A/G	0.062	A/G	0.0	A/A	0.188	A/G	0.312	A/G	0.104	A/G
CfOR20H03-SNP-837	837	0.062	C/T	0.188	C/T	0.25	C/T	0.0	C/C	0.375	C/T	0.375	C/T	0.208	C/T
CfOR20H03-SNP-862	862	0.188	G/A	0.5	A/A	0.438	G/A	0.438	A/G	0.375	G/A	0.375	G/A	0.406	G/A
CfOR20H03-SNP-875	875	0.25	G/C	0.125	G/C	0.125	G/C	0.25	G/C	0.25	G/C	0.375	G/C	0.229	G/C
CfOR20H03-SNP-876	876	0.25	C/A	0.125	C/A	0.125	C/A	0.25	C/A	0.25	C/A	0.375	C/A	0.229	C/A
CfOR20H03-SNP-98	98	0.125	T/C	0.312	T/C	0.312	T/C	0.438	C/T	0.125	T/C	0.062	T/C	0.25	T/C
CfOR2171-SNP-147	147	0.312	A/G	0.125	A/G	0.438	A/G	0.188	A/G	0.375	A/G	0.312	A/G	0.292	A/G
CfOR2510-SNP-106	106	0.0	G/G	0.125	G/A	0.312	G/A	0.0	G/G	0.125	G/A	0.375	G/A	0.156	G/A
CfOR2510-SNP-180	180	0.0	G/G	0.25	G/A	0.375	G/A	0.0	G/G	0.125	G/A	0.438	G/A	0.198	G/A
CfOR2510-SNP-501	501	0.0	A/A	0.25	A/G	0.062	A/G	0.062	A/G	0.125	A/G	0.25	A/G	0.125	A/G
CfOR2510-SNP-701	701	0.0	G/G	0.188	G/A	0.0	G/G	0.0	G/G	0.062	G/A	0.0	G/G	0.042	G/A
CfOR2510-SNP-822	822	0.0	C/C	0.0	C/C	0.0	C/C	0.062	C/T	0.125	C/T	0.0	C/C	0.031	C/T
CfOR2540-SNP-101	101	0.375	T/C	0.375	T/C	0.438	T/C	0.5	C/C	0.438	T/C	0.312	C/T	0.469	T/C
CfOR2540-SNP-149	149	0.375	G/A	0.375	G/A	0.438	G/A	0.5	A/A	0.438	G/A	0.312	A/G	0.469	G/A
CfOR2540-SNP-160	160	0.375	T/C	0.438	T/C	0.438	T/C	0.312	C/T	0.438	T/C	0.188	C/T	0.469	C/T
CfOR2540-SNP-161	161	0.0	G/G	0.062	G/A	0.0	G/G	0.188	G/A	0.0	G/G	0.0	G/G	0.042	G/A
CfOR2540-SNP-256	256	0.375	A/C	0.438	A/C	0.438	A/C	0.25	C/A	0.438	A/C	0.312	C/A	0.479	C/A
CfOR2540-SNP-570	570	0.0	G/G	0.25	G/A	0.0	G/G	0.0	G/G	0.0	G/G	0.5	A/A	0.125	G/A
CfOR2540-SNP-643	643	0.0	A/A	0.0	A/A	0.0	A/A	0.0	A/A	0.0	A/A	0.125	A/T	0.021	A/T
CfOR2540-SNP-644	644	0.375	C/T	0.312	C/T	0.25	C/T	0.438	C/T	0.0	C/C	0.375	T/C	0.333	C/T
CfOR2540-SNP-650	650	0.0	C/C	0.25	C/T	0.0	C/C	0.0	C/C	0.0	C/C	0.375	C/T	0.104	C/T
CfOR2540-SNP-845	845	0.125	C/T	0.438	C/T	0.5	C/C	0.312	C/T	0.5	C/C	0.25	C/T	0.354	C/T
CfOR3045-SNP-169	169	0.0	A/A	0.188	A/G	0.062	A/G	0.0	A/A	0.0	A/A	0.0	A/A	0.042	A/G
CfOR3045-SNP-191	191	0.0	C/C	0.0	C/C	0.25	C/T	0.0	C/C	0.0	C/C	0.0	C/C	0.042	C/T
CfOR3045-SNP-363	363	0.062	T/C	0.25	T/C	0.188	C/T	0.438	T/C	0.438	T/C	0.438	T/C	0.406	T/C
CfOR3045-SNP-43	43	0.062	T/C	0.438	T/C	0.188	C/T	0.438	T/C	0.5	C/C	0.438	T/C	0.448	T/C
CfOR3045-SNP-663	663	0.062	T/C	0.438	T/C	0.188	C/T	0.438	T/C	0.5	C/C	0.438	T/C	0.448	T/C
CfOR3045-SNP-682	682	0.062	T/C	0.062	T/C	0.25	C/T	0.375	T/C	0.312	T/C	0.438	T/C	0.333	T/C
CfOR3045-SNP-720	720	0.062	A/G	0.438	A/G	0.188	G/A	0.438	A/G	0.5	A/A	0.438	A/G	0.448	A/G
CfOR3109-SNP-306	306	0.0	A/A	0.0	A/A	0.0	A/A	0.286	A/T	0.167	A/T	0.0	A/A	0.071	A/T
CfOR3109-SNP-89	89	0.0	C/C	0.0	C/C	0.375	C/A	0.357	A/C	0.25	C/A	0.0	C/C	0.214	C/A
CfOR3227-SNP-271	271	0.0	C/C	0.0	C/C	0.0	C/C	0.062	C/T	0.312	C/T	0.0	C/C	0.062	C/T
CfOR3227-SNP-277	277	0.0	A/A	0.062	A/C	0.0	A/A	0.0	A/A	0.0	A/A	0.062	A/C	0.021	A/C
CfOR3227-SNP-382	382	0.0	C/C	0.0	C/C	0.0	C/C	0.0	C/C	0.0	C/C	0.062	C/T	0.01	C/T
CfOR3227-SNP-431	431	0.5	C/C	0.125	C/T	0.062	C/T	0.0	C/C	0.188	C/T	0.0	C/C	0.146	C/T
CfOR3227-SNP-474	474	0.0	C/C	0.062	C/T	0.0	C/C	0.0	C/C	0.0	C/C	0.062	C/T	0.021	C/T
CfOR3227-SNP-564	564	0.0	C/C	0.062	C/T	0.438	C/T	0.125	C/T	0.312	C/T	0.438	C/T	0.229	C/T
CfOR3227-SNP-654	654	0.375	C/T	0.25	C/T	0.125	C/T	0.438	T/C	0.0	C/C	0.188	C/T	0.25	C/T
CfOR4420-SNP-133	133	0.0	C/C	0.0	C/C	0.062	C/T	0.0	C/C	0.0	C/C	0.0	C/C	0.01	C/T
CfOR4420-SNP-313	313	0.0	C/C	0.0	C/C	0.312	C/A	0.25	C/A	0.312	C/A	0.0	C/C	0.146	C/A
CfOR4420-SNP-473	473	0.188	C/T	0.25	C/T	0.062	C/T	0.0	C/C	0.312	C/T	0.125	C/T	0.156	C/T
CfOR4420-SNP-599	599	0.0	G/G	0.0	G/G	0.0	G/G	0.0	G/G	0.0	G/G	0.062	G/A	0.01	G/A
CfOR4420-SNP-789	789	0.188	T/G	0.25	T/G	0.062	T/G	0.0	T/T	0.312	T/G	0.125	T/G	0.156	T/G
CfOR4420-SNP-883	883	0.0	A/A	0.0	A/A	0.0	A/A	0.0	A/A	0.0	A/A	0.062	A/C	0.01	A/C
CfOR5233-SNP-29	29	0.0	A/A	0.125	A/T	0.0	A/A	0.125	A/T	0.0	A/A	0.188	A/T	0.073	A/T
CfOR5233-SNP-619	619	0.0	C/C	0.0	C/C	0.0	C/C	0.0	C/C	0.0	C/C	0.062	C/T	0.01	C/T
CfOR5233-SNP-710	710	0.062	T/G	0.375	T/G	0.312	G/T	0.25	T/G	0.438	T/G	0.5	G/G	0.385	T/G
CfOR5233-SNP-770	770	0.062	T/C	0.375	T/C	0.312	C/T	0.25	T/C	0.438	T/C	0.5	C/C	0.385	T/C
CfOR5233-SNP-778	778	0.062	T/A	0.375	T/A	0.312	A/T	0.25	T/A	0.438	T/A	0.5	A/A	0.385	T/A
CfOR5233-SNP-885	885	0.062	T/C	0.375	T/C	0.312	C/T	0.25	T/C	0.438	T/C	0.5	C/C	0.385	T/C
CfOR5233-SNP-922	922	0.0	A/A	0.0	A/A	0.0	A/A	0.125	A/G	0.0	A/A	0.188	A/G	0.052	A/G
CfOR5413-SNP-231	231	0.062	G/A	0.438	A/G	0.25	A/G	0.188	A/G	0.5	A/A	0.062	G/A	0.458	G/A
CfOR5413-SNP-455	455	0.0	A/A	0.0	A/A	0.0	A/A	0.0	A/A	0.0	A/A	0.062	A/G	0.01	A/G
CfOR5413-SNP-518	518	0.0	A/A	0.062	A/G	0.0	A/A	0.0	A/A	0.125	A/G	0.25	G/A	0.156	A/G
CfOR5413-SNP-54	54	0.125	G/A	0.0	G/G	0.125	G/A	0.0	G/G	0.0	G/G	0.0	G/G	0.042	G/A
CfOR5413-SNP-562	562	0.0	G/G	0.0	G/G	0.0	G/G	0.0	G/G	0.0	G/G	0.062	G/A	0.01	G/A
CfOR5413-SNP-743	743	0.062	T/G	0.438	G/T	0.25	G/T	0.188	G/T	0.5	G/G	0.188	T/G	0.479	T/G
CfOR5413-SNP-758	758	0.125	G/A	0.062	G/A	0.125	G/A	0.0	G/G	0.125	G/A	0.25	A/G	0.198	G/A
CfOR5413-SNP-938	938	0.062	A/G	0.438	G/A	0.25	G/A	0.188	G/A	0.5	A/A	0.125	A/G	0.469	A/G
CfOR5413-SNP-949	949	0.188	C/T	0.375	T/C	0.125	T/C	0.188	T/C	0.375	T/C	0.062	T/C	0.323	T/C
CfOR5912-SNP-309	309	0.312	T/C	0.25	T/C	0.438	T/C	0.375	C/T	0.188	T/C	0.25	T/C	0.344	T/C
CfOR5912-SNP-368	368	0.0	G/G	0.062	G/A	0.188	G/A	0.5	A/A	0.0	G/G	0.0	G/G	0.125	G/A
CfOR5912-SNP-658	658	0.25	C/T	0.188	C/T	0.0	C/C	0.188	C/T	0.312	C/T	0.062	C/T	0.167	C/T
CfOR5912-SNP-785	785	0.312	C/T	0.0	C/C	0.188	C/T	0.0	C/C	0.125	C/T	0.188	C/T	0.135	C/T
CfOR5973p-SNP-285	285	0.0	G/G	0.062	G/A	0.125	G/A	0.125	G/A	0.125	G/A	0.062	G/A	0.083	G/A
CfOR5973p-SNP-546	546	0.375	T/C	0.062	T/C	0.188	T/C	0.5	C/C	0.062	T/C	0.25	T/C	0.24	T/C
CfOR5973p-SNP-69	69	0.375	C/T	0.062	C/T	0.25	C/T	0.5	C/C	0.125	C/T	0.125	C/T	0.24	C/T
CfOR5973p-SNP-85	85	0.375	T/G	0.062	T/G	0.188	T/G	0.5	G/G	0.062	T/G	0.125	T/G	0.219	T/G
CfOR5973p-SNP-887	887	0.0	C/C	0.0	C/C	0.0	C/C	0.0	C/C	0.0	C/C	0.125	C/T	0.021	C/T
CfOR6035-SNP-109	109	0.125	C/G	0.375	G/C	0.188	G/C	0.0	G/G	0.125	G/C	0.5	C/C	0.344	G/C
CfOR6035-SNP-231	231	0.062	G/C	0.312	G/C	0.188	C/G	0.438	G/C	0.375	G/C	0.375	G/C	0.396	G/C
CfOR6035-SNP-615	615	0.062	T/C	0.25	T/C	0.062	T/C	0.438	C/T	0.375	T/C	0.125	T/C	0.24	T/C
CfOR6035-SNP-654	654	0.0	T/T	0.125	T/C	0.0	T/T	0.0	T/T	0.0	T/T	0.0	T/T	0.021	T/C
CfOR6035-SNP-740	740	0.062	C/T	0.062	C/T	0.438	C/T	0.375	C/T	0.062	C/T	0.188	C/T	0.198	C/T
CfOR6035-SNP-745	745	0.062	C/T	0.062	C/T	0.438	C/T	0.375	C/T	0.062	C/T	0.188	C/T	0.198	C/T
CfOR6035-SNP-747	747	0.062	T/A	0.062	T/A	0.438	T/A	0.375	T/A	0.062	T/A	0.188	T/A	0.198	T/A
CfOR6141-SNP-106	106	0.438	G/A	0.375	A/G	0.312	A/G	0.25	G/A	0.188	A/G	0.25	G/A	0.49	A/G
CfOR6141-SNP-828	828	0.438	G/A	0.375	G/A	0.312	G/A	0.0	G/G	0.25	G/A	0.062	G/A	0.24	G/A
CfOR7026-SNP-227	227	0.062	C/T	0.0	C/C	0.125	C/T	0.062	C/T	0.0	C/C	0.25	C/T	0.083	C/T
CfOR7026-SNP-330	330	0.062	T/C	0.188	T/C	0.0	T/T	0.0	T/T	0.0	T/T	0.0	T/T	0.042	T/C
CfOR7026-SNP-595	595	0.312	A/T	0.0	A/A	0.188	A/T	0.0	A/A	0.188	A/T	0.062	A/T	0.125	A/T
CfOR7026-SNP-618	618	0.062	T/C	0.188	T/C	0.0	T/T	0.0	T/T	0.0	T/T	0.0	T/T	0.042	T/C
CfOR7026-SNP-680	680	0.438	T/C	0.312	T/C	0.312	T/C	0.125	T/C	0.188	T/C	0.438	T/C	0.302	T/C
CfOR7026-SNP-756	756	0.0	C/C	0.0	C/C	0.0	C/C	0.0	C/C	0.0	C/C	0.062	C/T	0.01	C/T
CfOR7026-SNP-9	9	0.375	G/T	0.188	G/T	0.188	G/T	0.0	G/G	0.188	G/T	0.062	G/T	0.167	G/T
CfOR7215p-SNP-242	242	0.062	C/T	0.312	C/T	0.188	T/C	0.062	C/T	0.312	C/T	0.312	C/T	0.312	C/T
CfOR7215p-SNP-266	266	0.0	C/C	0.0	C/C	0.0	C/C	0.062	A/C	0.188	C/A	0.188	C/A	0.219	C/A
CfOR7215p-SNP-276	276	0.0	C/C	0.0	C/C	0.0	C/C	0.125	C/T	0.0	C/C	0.125	C/T	0.042	C/T
CfOR7215p-SNP-290	290	0.0	G/G	0.0	G/G	0.0	G/G	0.062	A/G	0.062	G/A	0.188	G/A	0.198	G/A
CfOR7215p-SNP-330	330	0.062	G/A	0.062	G/A	0.438	G/A	0.0	G/G	0.0	G/G	0.125	G/A	0.115	G/A
CfOR7215p-SNP-392	392	0.0	G/G	0.0	G/G	0.0	G/G	0.125	G/A	0.0	G/G	0.125	G/A	0.042	G/A
CfOR7215p-SNP-430	430	0.0	A/A	0.188	A/G	0.312	A/G	0.062	G/A	0.5	A/A	0.375	A/G	0.385	A/G
CfOR7215p-SNP-453	453	0.0	C/C	0.125	C/T	0.0	C/C	0.0	C/C	0.0	C/C	0.0	C/C	0.021	C/T
CfOR7215p-SNP-454	454	0.0	G/G	0.0	G/G	0.0	G/G	0.0	G/G	0.125	G/A	0.0	G/G	0.021	G/A
CfOR7215p-SNP-619	619	0.0	A/A	0.0	A/A	0.0	A/A	0.0	A/A	0.125	A/T	0.0	A/A	0.021	A/T
CfOR7215p-SNP-72	72	0.0	A/A	0.25	A/T	0.375	A/T	0.125	T/A	0.375	A/T	0.25	A/T	0.354	A/T
CfOR7215p-SNP-805	805	0.0	C/C	0.0	C/C	0.0	C/C	0.062	C/T	0.0	C/C	0.0	C/C	0.01	C/T
CfOR9010-SNP-103	103	0.062	A/G	0.125	A/G	0.125	A/G	0.062	A/G	0.0	A/A	0.125	A/G	0.083	A/G
CfOR9010-SNP-123	123	0.0	C/C	0.375	C/T	0.438	T/C	0.25	C/T	0.438	C/T	0.375	C/T	0.333	C/T
CfOR9010-SNP-136	136	0.062	A/T	0.125	A/T	0.125	A/T	0.062	A/T	0.0	A/A	0.125	A/T	0.083	A/T
CfOR9010-SNP-179	179	0.0	C/C	0.062	C/G	0.062	C/G	0.0	C/C	0.062	C/G	0.062	C/G	0.042	C/G
CfOR9010-SNP-462	462	0.0	T/T	0.312	T/C	0.25	T/C	0.062	T/C	0.312	T/C	0.375	T/C	0.219	T/C
CfOR9010-SNP-49	49	0.0	C/C	0.0	C/C	0.0	C/C	0.0	C/C	0.0	C/C	0.312	C/T	0.052	C/T
CfOR9010-SNP-695	695	0.0	G/G	0.062	G/A	0.312	G/A	0.188	G/A	0.125	G/A	0.0	G/G	0.115	G/A
CfOR9010-SNP-752	752	0.0	G/G	0.062	G/A	0.312	G/A	0.188	G/A	0.125	G/A	0.0	G/G	0.115	G/A
CfOR9010-SNP-77	77	0.062	A/G	0.188	A/G	0.188	A/G	0.062	A/G	0.312	A/G	0.25	A/G	0.177	A/G
CfOR9010-SNP-791	791	0.0	G/G	0.0	G/G	0.0	G/G	0.0	G/G	0.0	G/G	0.312	G/A	0.052	G/A
DOPRH07-SNP-16	16	0.062	C/T	0.188	C/T	0.312	C/T	0.438	T/C	0.438	T/C	0.375	T/C	0.385	C/T
DOPRH07-SNP-249	249	0.062	A/G	0.188	A/G	0.312	A/G	0.438	G/A	0.438	G/A	0.375	G/A	0.385	A/G
DOPRH07-SNP-261	261	0.062	C/T	0.188	C/T	0.312	C/T	0.438	T/C	0.438	T/C	0.375	T/C	0.385	C/T
DOPRH07-SNP-282	282	0.062	G/A	0.188	G/A	0.312	G/A	0.438	A/G	0.438	A/G	0.375	A/G	0.385	G/A
DOPRH07-SNP-316	316	0.062	A/G	0.188	A/G	0.312	A/G	0.438	G/A	0.438	G/A	0.375	G/A	0.385	A/G
DOPRH07-SNP-343	343	0.062	G/A	0.188	G/A	0.312	G/A	0.438	A/G	0.438	A/G	0.375	A/G	0.385	G/A
DOPRH07-SNP-374	374	0.062	A/G	0.188	A/G	0.312	A/G	0.438	G/A	0.438	G/A	0.375	G/A	0.385	A/G
DOPRH07-SNP-467	467	0.0	C/C	0.0	C/C	0.0	C/C	0.0	C/C	0.0	C/C	0.062	C/G	0.01	C/G
DOPRH07-SNP-471	471	0.062	T/C	0.188	T/C	0.312	T/C	0.438	C/T	0.438	C/T	0.312	C/T	0.396	T/C
DOPRH07-SNP-528	528	0.0	A/A	0.0	A/A	0.0	A/A	0.0	A/A	0.0	A/A	0.062	A/G	0.01	A/G
DOPRH07-SNP-54	54	0.062	G/A	0.188	G/A	0.312	G/A	0.438	A/G	0.438	A/G	0.375	A/G	0.385	G/A
DOPRH07-SNP-556	556	0.0	T/T	0.0	T/T	0.0	T/T	0.0	T/T	0.0	T/T	0.062	T/C	0.01	T/C
DOPRH07-SNP-567	567	0.0	T/T	0.0	T/T	0.0	T/T	0.0	T/T	0.0	T/T	0.062	T/C	0.01	T/C
DOPRH07-SNP-620	620	0.0	A/A	0.0	A/A	0.0	A/A	0.0	A/A	0.0	A/A	0.062	A/G	0.01	A/G
DOPRH07-SNP-637	637	0.0	G/G	0.0	G/G	0.0	G/G	0.0	G/G	0.0	G/G	0.062	G/A	0.01	G/A
DOPRH07-SNP-729	729	0.0	A/A	0.0	A/A	0.0	A/A	0.0	A/A	0.0	A/A	0.062	A/T	0.01	A/T
DOPRH07-SNP-746	746	0.0	A/A	0.0	A/A	0.0	A/A	0.0	A/A	0.0	A/A	0.062	A/T	0.01	A/T
DOPRH07-SNP-777	777	0.062	T/C	0.312	T/C	0.312	T/C	0.438	C/T	0.438	C/T	0.312	C/T	0.417	T/C
DOPRH07-SNP-816	816	0.0	A/A	0.125	A/T	0.0	A/A	0.0	A/A	0.0	A/A	0.062	A/T	0.031	A/T
DOPRH07-SNP-822	822	0.0	A/A	0.0	A/A	0.0	A/A	0.0	A/A	0.0	A/A	0.062	A/G	0.01	A/G
DOPRH07-SNP-906	906	0.062	C/T	0.188	C/T	0.312	C/T	0.438	T/C	0.438	T/C	0.375	T/C	0.385	C/T
DOPRX01-SNP-148	148	0.0	A/A	0.375	A/G	0.062	A/G	0.0	A/A	0.0	A/A	0.0	A/A	0.073	A/G
DOPRX01-SNP-156	156	0.188	T/C	0.438	C/T	0.375	C/T	0.25	C/T	0.5	C/C	0.25	C/T	0.438	C/T
DOPRX01-SNP-222	222	0.125	C/T	0.375	C/T	0.375	C/T	0.25	T/C	0.125	C/T	0.125	C/T	0.312	C/T
DOPRX01-SNP-719	719	0.0	C/C	0.375	C/T	0.062	C/T	0.0	C/C	0.0	C/C	0.0	C/C	0.073	C/T
DOPRX01-SNP-720	720	0.0	A/A	0.375	A/G	0.062	A/G	0.0	A/A	0.0	A/A	0.0	A/A	0.073	A/G
DOPRX01-SNP-858	858	0.125	T/C	0.375	T/C	0.375	T/C	0.25	C/T	0.125	T/C	0.125	T/C	0.312	T/C
DOPRX09-SNP-288	288	0.438	T/C	0.25	T/C	0.25	T/C	0.188	C/T	0.312	C/T	0.125	T/C	0.427	T/C
DOPRX09-SNP-468	468	0.438	A/C	0.25	A/C	0.25	A/C	0.188	C/A	0.312	C/A	0.125	A/C	0.427	A/C
DOPRX09-SNP-471	471	0.0	T/T	0.062	T/C	0.375	T/C	0.0	T/T	0.062	T/C	0.438	T/C	0.156	T/C
DOPRX09-SNP-666	666	0.0	C/C	0.062	C/T	0.0	C/C	0.0	C/C	0.0	C/C	0.0	C/C	0.01	C/T
DOPRX09-SNP-888	888	0.0	C/C	0.062	C/T	0.375	C/T	0.0	C/C	0.062	C/T	0.438	C/T	0.156	C/T
DOPRX09-SNP-889	889	0.0	G/G	0.0	G/G	0.0	G/G	0.0	G/G	0.25	G/A	0.0	G/G	0.042	G/A
DTPRH02-SNP-550	550	0.0	G/G	0.188	A/G	0.312	G/A	0.125	G/A	0.125	A/G	0.312	A/G	0.469	G/A
DTPRH02-SNP-686	686	0.0	G/G	0.375	A/G	0.312	G/A	0.125	G/A	0.125	A/G	0.438	A/G	0.417	G/A
TPCR62-SNP-276	276	0.25	C/T	0.438	C/T	0.312	T/C	0.312	T/C	0.0	T/T	0.25	T/C	0.365	T/C
TPCR62-SNP-676	676	0.25	A/G	0.0	A/A	0.062	A/G	0.0	A/A	0.0	A/A	0.0	A/A	0.052	A/G
TPCR62-SNP-758	758	0.438	G/A	0.125	G/A	0.062	G/A	0.0	G/G	0.0	G/G	0.25	G/A	0.146	G/A
TPCR71-SNP-107	107	0.0	T/T	0.0	T/T	0.062	T/G	0.0	T/T	0.0	T/T	0.0	T/T	0.01	T/G
TPCR71-SNP-720	720	0.375	C/T	0.312	C/T	0.062	C/T	0.062	C/T	0.125	C/T	0.062	C/T	0.167	C/T
TPCR71-SNP-912	912	0.375	A/G	0.312	A/G	0.062	A/G	0.062	A/G	0.125	A/G	0.062	A/G	0.167	A/G
