# Supplementary material for: Genetic diversity of canine olfactory receptors
Source: BMC Genomics. 2009 Jan 14;10:21. doi: 10.1186/1471-2164-10-21 (PMC2635374; doi:10.1186/1471-2164-10-21)
Supplement: Additional file 4 — Haplotype structures. List of haplotypes within each breed. [file 1471-2164-10-21-S4.xls]

## Sheet: Feuil1
OR Name	Haplotypes	GSD	BM	ESS	Grey	LR	Pek	6 Breeds
CfOR0001	ACGA	0	2	0	0	0	1	3
	GCGA	1	8	11	6	11	6	43
	GCGG	15	5	5	5	4	6	40
	GCTA	0	0	0	0	0	2	2
	GTGA	0	1	0	5	1	1	8
CfOR0004	CCACAGGGGCACT	0	0	6	0	2	0	8
	CCCAAGGGACACA	0	0	2	6	0	0	8
	CCCCAAGGGCACA	3	1	0	0	0	0	4
	CCCCAGGAGCACA	0	0	0	0	0	4	4
	CCCCAGGGGCACA	1	5	1	1	2	1	11
	CCCCTGGGGCACA	1	1	0	1	3	2	8
	CTACTGGGGCGTT	0	0	0	1	3	0	4
	CTCATGGGACGTA	0	2	0	0	0	0	2
	CTCCTGGAGCGTA	1	0	0	0	0	2	3
	CTCCTGGGGCGTA	6	0	6	6	4	6	28
	CTCCTGGGGTGTA	3	0	0	0	0	0	3
	GCAAAGGGACACT	0	0	1	1	0	0	2
	GCCAAGGAACACA	0	1	0	0	0	0	1
	GCCAAGGGACACA	0	2	0	0	0	0	2
	GCCAAGGGATACA	0	1	0	0	0	0	1
	GTCATGAGACGTA	0	0	0	0	0	1	1
	GTCATGGGACGTA	1	3	0	0	2	0	6
CfOR0006	CCCCCTGGACTCTCTC	0	2	4	0	1	3	10
	CCTCTCAGTCTACTCA	0	0	1	0	1	1	3
	CTTCTCAGTCCACTCA	0	0	0	0	0	1	1
	CTTCTCAGTCTACTCA	16	9	10	15	6	9	65
	CTTCTCAGTTTACTCA	0	3	0	0	1	0	4
	TCCCCTGGACTCTCTC	0	0	1	0	0	1	2
	TCCTCTGTACTCTCTC	0	0	0	0	1	0	1
	TCTCTCAGTCTACTCA	0	2	0	0	0	0	2
	TCTTTCAGTCCACTCA	0	0	0	0	0	1	1
	TCTTTCAGTCTACTCA	0	0	0	1	2	0	3
	TCTTTCATTCTACTCA	0	0	0	0	4	0	4
CfOR0007	GCCTGGCATCCCAACCTTGT	0	0	0	0	0	4	4
	GCCTGGTATCCCAACCTTGT	0	0	0	0	0	4	4
	GTCCAGTATCCCAACCTTGT	1	8	9	13	6	2	39
	GTCCAGTCTCCCAACCTTGT	0	1	0	0	0	0	1
	TCTTGACAATGTGTGTCCTC	0	0	0	0	1	0	1
	TCTTGGCAATGTGTGTCCTC	15	7	7	3	9	4	45
	TCTTGGCCATGTGTGTCCTC	0	0	0	0	0	2	2
CfOR0009	ATC	0	10	11	9	9	0	39
	GCT	14	4	2	7	7	10	44
	GTC	2	2	3	0	0	6	13
CfOR0015	GCACGG	11	5	6	7	9	9	47
	GCGTGG	3	1	1	1	0	0	6
	GTGTGT	2	10	2	6	2	7	29
	TCGTAG	0	0	6	1	5	0	12
	TTGTAT	0	0	1	1	0	0	2
CfOR0023	CCCCCCCCATCCCC	6	8	3	1	2	0	20
	CCTCCCCCACAGTC	0	0	0	1	0	0	1
	CCTCCCCCATCCCC	0	0	1	3	2	0	6
	CCTCCCGAGTCCCC	0	0	3	0	0	0	3
	CCTCCTCCATCCCC	0	4	1	0	0	2	7
	CCTGCCCCATCCCC	0	0	0	0	0	1	1
	TCTCCTCCACAGTC	0	0	0	1	0	0	1
	TCTCCTCCATCCCC	0	0	0	1	0	0	1
	TTTCCTCCATCCCC	10	4	8	9	12	12	55
	TTTCCTCCATCCCT	0	0	0	0	0	1	1
CfOR0031	CAA	4	0	3	2	0	2	11
	CGA	12	16	12	14	16	10	80
	CGT	0	0	0	0	0	4	4
	TGA	0	0	1	0	0	0	1
CfOR0034	CAACACTTATCTTCCTCCCTTA	0	2	0	3	2	0	7
	CAACACTTATCTTTTATTCTTA	14	7	6	0	1	4	32
	CAACACTTATTCCTTATTCTTA	0	0	0	1	0	3	4
	CAACACTTATTCCTTTTTCTTA	0	0	0	1	0	0	1
	CAACGCTTGGCTTTTATTCGTA	0	0	1	0	0	0	1
	CAATACTTATTCCCCTCCTTCT	0	5	1	0	11	0	17
	CAATGCTTGGTCCCCTCCTGCT	0	0	0	2	0	3	5
	TGCCGCCCGGCTTCCTCCCGTA	2	0	7	5	0	3	17
	TGCCGCCCGGTCCCCTCCCGTA	0	0	1	0	0	0	1
	TGCCGTCCGGCTTCCTCCCGTA	0	0	0	1	0	0	1
	TGCTGCCCGGTCCCCTCCTGCT	0	2	0	1	2	3	8
	TGCTGTCCGGTCCCCTCCTGCT	0	0	0	2	0	0	2
CfOR0041	CGGGGACCCA	0	0	3	0	0	1	4
	CGGGGATCCA	9	6	5	7	12	7	46
	CTGGGATCCA	2	0	0	0	0	1	3
	CTGGGATTCA	0	0	0	0	0	1	1
	CTGGGTTCCA	0	0	3	0	0	1	4
	TGGAGTTCCA	0	4	0	0	0	0	4
	TGGGGTTCCA	0	1	0	0	0	0	1
	TTCAATTCCA	0	0	0	1	0	0	1
	TTCAGTTCCA	1	4	1	3	3	3	15
	TTCAGTTTCA	0	0	0	0	0	1	1
	TTCGATCCCA	0	0	0	0	0	1	1
	TTCGATTCCA	0	0	0	4	1	0	5
	TTCGGTTCCA	0	0	0	1	0	0	1
	TTCGGTTCTT	4	0	0	0	0	0	4
	TTGAATTCCA	0	1	0	0	0	0	1
	TTGGATTCCA	0	0	4	0	0	0	4
CfOR0043	ACCCAAAC	3	2	3	0	1	3	12
	ACCCCGAC	0	0	0	0	0	1	1
	ACTCCGAC	0	0	0	0	0	4	4
	ATTCCGAC	0	0	0	0	0	1	1
	TCCTAAAT	10	12	10	16	14	4	66
	TCTTCGAT	0	0	0	0	0	3	3
	TCTTCGTT	0	0	1	0	1	0	2
	TTCTCGAT	3	2	2	0	0	0	7
CfOR0050	CCC	11	12	11	16	15	16	81
	CCT	0	4	2	0	1	0	7
	CTC	0	0	3	0	0	0	3
	TCC	5	0	0	0	0	0	5
CfOR0055	AAACCTGCCT	3	2	4	4	0	4	17
	AAACCTGTCT	1	0	3	3	3	6	16
	AAATCTGCCT	0	0	1	0	0	0	1
	AGGCCTACCT	1	0	1	0	0	0	2
	AGGCCTGTCT	4	0	0	0	0	0	4
	AGGCGTACCT	4	0	0	0	0	0	4
	AGGCGTGCCT	1	1	3	3	3	6	17
	AGGCGTGTCT	1	10	4	6	10	0	31
	AGGCGTGTTT	1	2	0	0	0	0	3
	GGGCCTGTCT	0	1	0	0	0	0	1
CfOR0058	ACTGCAA	3	2	1	2	0	5	13
	ACTTCGA	8	12	6	8	16	3	53
	GCTGCAA	0	0	0	0	0	1	1
	GCTGTAG	2	0	8	0	0	0	10
	GCTTCGA	0	0	0	4	0	1	5
	GCTTTGG	3	2	1	2	0	6	14
CfOR0064	AAC	0	0	0	0	0	6	6
	GAC	16	15	14	16	9	9	79
	GAT	0	0	2	0	0	0	2
	GGC	0	1	0	0	7	1	9
CfOR0065	ACTCGAA	2	2	1	0	1	1	7
	ACTTAAG	0	0	0	0	0	1	1
	ACTTGAA	4	9	11	8	9	11	52
	ACTTGAG	1	1	1	0	0	0	3
	CCCTGAA	8	2	0	0	0	0	10
	CCCTGAG	1	0	0	0	0	0	1
	CCTTGAA	0	1	1	7	0	1	10
	CCTTGAG	0	1	0	0	0	0	1
	CCTTGCA	0	0	2	0	5	0	7
	CCTTGCG	0	0	0	0	1	0	1
	CTTTGAA	0	0	0	1	0	1	2
	CTTTGCA	0	0	0	0	0	1	1
CfOR0067	CCATGC	0	0	0	0	0	1	1
	CCATGT	12	7	6	12	7	14	58
	CTCTAT	0	3	3	0	0	1	7
	CTCTGT	4	4	6	3	4	0	21
	TCATGC	0	2	0	1	3	0	6
	TTCAGT	0	0	1	0	0	0	1
	TTCTAC	0	0	0	0	2	0	2
CfOR0080	ACCGACGCAT	0	0	3	0	0	1	4
	ACCGGCGCAT	1	2	0	0	0	0	3
	ACCGGCGTAT	0	1	0	0	0	0	1
	AGCGACGCAT	0	1	0	0	1	0	2
	AGCGATGTAC	0	0	0	0	2	0	2
	AGCTACGCAT	0	0	0	0	0	1	1
	AGCTACGCGT	0	0	1	0	0	0	1
	GCCGACGCAT	0	2	3	8	1	1	15
	GCCGATGTAC	0	0	0	2	0	0	2
	GCCGATTTAC	0	0	0	0	0	5	5
	GCTGACGCAT	0	0	0	1	0	0	1
	GGCGACGCAT	15	10	9	5	10	6	55
	GGCGATGTAC	0	0	0	0	2	2	4
CfOR0104	CCCCGGTATTGA	0	2	6	3	3	0	14
	CCCCGGTGTTGA	0	0	1	0	0	0	1
	TCCCAGTACCGA	0	0	0	0	0	1	1
	TCCCGGCACCAA	4	0	0	2	2	1	9
	TCCCGGCACCGA	0	0	0	0	0	1	1
	TCCCGGCATTGA	3	8	3	7	2	1	24
	TCCCGGCATTGG	3	0	0	0	0	0	3
	TCCCGGCGTTGA	0	1	0	0	1	0	2
	TCCCGGTACCAA	2	3	6	1	6	9	27
	TCCCGGTACCGA	0	1	0	1	0	0	2
	TCCCGGTATTGA	1	0	0	2	1	0	4
	TCCCGGTATTGG	3	0	0	0	0	0	3
	TCCCGGTGTTGA	0	0	0	0	1	1	2
	TCCTGGCGTTGA	0	1	0	0	0	0	1
	TCTCAATATTGA	0	0	0	0	0	1	1
	TCTCGACATTGA	0	0	0	0	0	1	1
CfOR0130	ATTGTG	0	6	11	2	5	4	28
	GCCACA	16	10	5	14	11	12	68
CfOR0135pp	ACAGGCGCTAC	0	0	1	0	0	0	1
	ACGAAGGCTAC	0	1	0	0	0	0	1
	ACGAAGGTTAC	0	0	0	0	2	0	2
	ATAGGCGCCAC	0	0	0	2	0	0	2
	ATAGGCGCTAC	0	3	6	1	5	1	16
	ATAGGCGTTAC	0	0	0	0	1	0	1
	ATGAAGACTAC	1	0	0	0	0	0	1
	ATGAAGGCCAC	0	0	0	9	0	0	9
	ATGAAGGCTAC	4	10	7	3	6	14	44
	ATGAAGGCTGC	11	0	1	1	1	0	14
	ATGAAGGTTAC	0	2	0	0	1	1	4
	TTAGGCGCTAC	0	0	1	0	0	0	1
CfOR0149	CAGGA	0	0	1	0	0	0	1
	CAGGG	0	2	1	0	3	0	6
	CGAAA	3	0	0	0	0	0	3
	CGAGA	0	3	4	3	3	0	13
	CGAGG	4	10	6	2	5	16	43
	CGGGA	0	0	1	6	3	0	10
	CGGGG	6	1	3	5	2	0	17
	TGGGG	3	0	0	0	0	0	3
CfOR0173	CC	14	15	14	16	15	15	89
	CT	2	1	0	0	1	0	4
	TC	0	0	2	0	0	1	3
CfOR0180	AACCACAA	5	1	3	6	4	7	26
	AACCACGA	0	2	1	0	0	0	3
	AACCGCGA	4	11	4	4	4	0	27
	AACCGGGA	0	0	0	0	2	2	4
	AATCACAA	2	0	4	0	0	0	6
	AATCACGA	0	0	0	0	0	4	4
	AATCACGG	0	0	0	0	0	3	3
	AATCGCAA	0	0	2	0	0	0	2
	AATCGCGA	5	1	0	6	1	0	13
	AATTACAA	0	0	0	0	2	0	2
	AATTGCGA	0	0	1	0	3	0	4
	TGCCGCGA	0	1	1	0	0	0	2
CfOR0183	CCATGAGTC	0	2	0	0	2	1	5
	CCGTGAGTT	0	2	2	3	4	0	11
	CCGTGTGTT	0	0	0	0	0	1	1
	TCATGAGGC	6	5	1	0	1	2	15
	TCATGAGTC	0	2	2	3	4	0	11
	TCGAGAGTT	0	0	0	0	0	3	3
	TCGTGAGTT	10	5	11	10	5	7	48
	TTGAAAATT	0	0	0	0	0	2	2
CfOR0192	CCCC	11	11	4	5	10	9	50
	CCTT	0	1	0	0	0	0	1
	CTCC	5	1	2	6	0	4	18
	CTTT	0	0	0	2	1	1	4
	TCCC	0	2	9	2	5	2	20
	TCTT	0	1	1	0	0	0	2
	TTCC	0	0	0	1	0	0	1
CfOR0231	ACGG	15	10	8	9	10	6	58
	GCGA	0	0	4	0	0	0	4
	GTGG	0	3	3	5	1	1	13
	GTTG	1	3	1	2	5	9	21
CfOR0274	GCCCAG	3	5	5	3	9	12	37
	GCCTGA	0	2	0	0	0	0	2
	GCCTGG	0	2	9	1	2	2	16
	TCCTGA	0	1	0	0	0	0	1
	TCCTGG	9	5	0	8	3	2	27
	TTCTGG	4	1	0	4	2	0	11
	TTGTGG	0	0	2	0	0	0	2
CfOR0276	CTATTTCTG	0	2	0	0	0	0	2
	CTGTTTCCG	16	10	5	14	11	11	67
	TGACCCTCA	0	0	0	0	0	1	1
	TGACCTTCA	0	4	11	1	5	3	24
	TTACCTTCG	0	0	0	1	0	1	2
CfOR0297p	AG	13	0	0	0	2	0	15
	CA	13	14	14	16	8	5	70
	CG	1	2	2	0	0	11	16
	CG	2	0	0	0	6	11	19
CfOR0318	ACAA	15	10	8	9	10	6	58
	ACAG	1	6	4	7	6	10	34
	CTGG	0	0	4	0	0	0	4
CfOR0325	AG	0	0	0	0	0	1	1
	GA	8	4	5	11	1	3	32
	GG	8	12	11	5	15	12	63
CfOR0333	C	14	11	16	16	16	14	87
	T	2	5	0	0	0	2	9
CfOR0372	CCCCGG	3	4	3	7	2	2	21
	CCCCTG	0	0	4	0	0	0	4
	CCTCGG	8	0	6	0	2	10	26
	CCTCTG	1	0	1	1	0	1	4
	CCTTGG	0	0	0	0	0	3	3
	CTCCGG	0	0	0	2	10	0	12
	CTCCTG	0	0	0	1	0	0	1
	CTTCGA	0	0	1	0	0	0	1
	CTTCGG	0	0	0	4	2	0	6
	TCCCGG	2	8	0	0	0	0	10
	TCCCTG	0	1	0	0	0	0	1
	TCTCGG	2	1	1	1	0	0	5
	TTCCGG	0	2	0	0	0	0	2
CfOR0390	CCTTGGTG	0	0	0	1	0	0	1
	TATCCACG	0	0	0	0	0	1	1
	TCTCCACA	0	0	0	2	0	0	2
	TCTCCACG	16	16	16	13	16	15	92
CfOR0401	CTAAA	0	0	0	0	0	2	2
	CTAAG	0	2	8	0	5	8	23
	CTACG	16	14	7	16	11	6	70
	TCGCG	0	0	1	0	0	0	1
CfOR0407	ATCGTTGCA	0	0	0	0	0	1	1
	GCCGATGCG	0	0	1	0	0	0	1
	GCCGTTGCA	0	0	1	0	0	2	3
	GTCGATGCG	0	0	2	0	2	0	4
	GTCGTCACA	5	3	0	0	2	0	10
	GTCGTCACG	0	1	0	0	0	0	1
	GTCGTTGCA	2	6	12	16	10	12	58
	GTCGTTGTA	0	0	0	0	0	1	1
	GTTCATGCG	0	1	0	0	0	0	1
	GTTCTCACG	4	2	0	0	0	0	6
	GTTCTTGCG	5	3	0	0	2	0	10
CfOR0424	ACCCGAAATAGGGCACCA	0	1	0	0	0	0	1
	GTCGAAGACGATGTGTTA	0	0	1	0	0	0	1
	GTCGAGAACAATGTGTTA	0	0	0	0	0	3	3
	GTCGAGAACGATGTGTTA	0	0	0	4	0	0	4
	GTCGAGGACGATGTGTTA	15	14	15	9	15	13	81
	GTCGAGGCCGATGTGTTA	1	1	0	0	0	0	2
	GTTGAGGACGAGATGTTG	0	0	0	2	1	0	3
	GTTGAGGCCGAGATGTTG	0	0	0	1	0	0	1
CfOR0426	AT	11	7	1	4	0	2	25
	GA	5	0	0	0	0	2	7
	GT	5	9	15	12	16	12	69
CfOR0438	ACCA	10	16	14	9	9	15	73
	ACCG	0	0	0	4	0	0	4
	CAGA	0	0	1	0	1	1	3
	CAGG	1	0	0	0	0	0	1
	CCCA	1	0	0	0	0	0	1
	CCCG	4	0	1	3	6	0	14
CfOR04A02	CC	0	2	8	0	5	10	25
	CT	0	0	1	0	0	2	3
	TT	16	14	7	16	11	4	68
CfOR04B03	CCCCGTGGT	0	1	0	0	0	2	3
	CCCTGTGGT	0	2	8	12	2	13	37
	CCTCGTGAT	0	0	0	0	1	0	1
	CCTTGTGAT	0	0	0	0	3	0	3
	CTCTGTGGT	1	6	0	0	3	0	10
	CTTTCGGAT	0	0	1	0	0	0	1
	CTTTGTGAT	0	0	0	0	1	0	1
	TCCTGTAGT	5	1	3	2	0	1	12
	TCCTGTGGT	1	6	4	2	4	0	17
	TTCTGTGGT	9	0	0	0	2	0	11
CfOR04B06	AAACGACT	16	8	6	6	5	7	48
	ACACGACT	0	8	8	10	10	9	45
	ACGCGACT	0	0	2	0	0	0	2
	GCACGACT	0	0	0	0	1	0	1
CfOR04C05	CAGCCAGGATCCGCTCTACCC	0	0	1	0	0	0	1
	CAGTTGGGATCCGCTCTACCC	0	0	0	0	0	2	2
	CATTCGGGATCCGGTCTACCC	0	0	0	3	0	0	3
	CATTTGGGATCCGGTCTACCC	16	14	7	13	11	4	65
	TAGTTGGGATCCGCTCTATCC	0	2	8	0	5	8	23
	TGGTCGTAGCTTACCTCCTTT	0	0	0	0	0	2	2
CfOR04C07	CAC	16	12	13	16	15	11	83
	CTC	0	4	0	0	1	5	10
	TAC	0	0	2	0	0	0	2
	TTC	0	0	1	0	0	0	1
CfOR0519	CATGTCAGTGTGTAATA	0	0	0	0	0	1	1
	CATGTGAGTGACTTGTG	0	0	0	0	0	1	1
	CGTAACAACGAGCTACG	1	0	0	0	2	0	3
	CGTATCAACGACTTACG	5	1	4	6	3	1	20
	CGTATCAACGTGTTACA	0	0	0	2	0	0	2
	CGTATGAGTGACTTGTG	0	0	0	0	0	1	1
	GGCATGAGTAACTTGTG	0	0	3	0	1	1	5
	GGCATGAGTGACTTGTG	9	11	9	4	7	11	51
	GGCATGTGTGACTTGTG	0	0	0	1	0	0	1
	GGTAACAGTAAGCTATG	0	0	0	0	1	0	1
	GGTATCAGTAAGTTATA	0	1	0	0	0	0	1
	GGTATCAGTGACTTATG	1	0	0	2	2	0	5
	GGTATCAGTGAGTTATA	0	3	0	0	0	0	3
	GGTATCAGTGTGTTATA	0	0	0	1	0	0	1
CfOR0525	AG	0	1	0	0	0	0	1
	GA	0	1	3	0	2	0	6
	GG	16	14	13	16	14	16	89
CfOR0527	CCCATGGGACA	2	0	0	3	1	0	6
	CCCATTGGACA	1	0	0	1	1	0	3
	CCCATTGGATG	0	1	0	0	0	0	1
	CCCATTGGCTG	0	1	0	0	0	0	1
	CTCATTGGACA	0	0	1	0	0	0	1
	CTCATTGGCTG	4	2	0	0	2	0	8
	CTCGTGGGACA	0	0	3	0	1	0	4
	CTCGTTGGACA	0	0	2	0	3	0	5
	CTCGTTGGATG	0	0	1	0	4	0	5
	CTCGTTGGCTG	0	0	1	0	0	0	1
	TCCATTGACTG	0	0	2	0	0	0	2
	TCCATTGGCTG	6	9	6	8	2	16	47
	TCTAGTTGCTG	0	1	0	0	0	0	1
	TTCATTGGCTG	0	1	0	0	0	0	1
	TTCGTTGGCTG	3	1	0	4	2	0	10
CfOR0565	TCTCCGT	0	0	0	1	2	0	3
	TCTCTGT	0	1	1	0	0	0	2
	TTCCCAC	7	10	6	1	10	4	38
	TTCCCGC	9	5	7	14	3	12	50
	TTCTCAC	0	0	0	0	1	0	1
	TTCTCGC	0	0	2	0	0	0	2
CfOR0568	AGTCTGGG	16	14	8	14	9	15	76
	AGTCTGGT	0	0	1	0	0	0	1
	ATACCGGG	0	0	2	0	0	0	2
	ATTCTGAG	0	0	3	2	5	0	10
	ATTCTGGG	0	2	2	0	2	0	6
	ATTTTAGG	0	0	0	0	0	1	1
CfOR0582	ACCAT	0	0	0	0	0	4	4
	ATCGT	0	0	0	0	0	1	1
	GCCAC	10	7	2	5	7	5	36
	GCCAT	0	0	0	0	0	1	1
	GCCGC	1	5	3	9	4	3	25
	GCCGT	0	0	0	0	0	1	1
	GCTAC	5	2	6	2	1	0	16
	GCTGC	0	1	0	0	1	0	2
	GTCGC	0	0	3	0	2	1	6
	GTTGC	0	1	2	0	1	0	4
CfOR0595	AAGT	0	0	0	0	0	1	1
	ATAC	1	0	0	0	0	0	1
	ATGC	3	2	9	0	6	0	20
	ATGT	0	5	2	3	2	0	12
	GTGC	3	8	3	4	7	3	28
	GTGT	9	1	2	9	1	12	34
CfOR0606	G	16	16	16	16	16	13	93
	A	0	0	0	0	0	3	3
CfOR0821	GATTAACTGTGTCCCC	0	0	0	0	0	1	1
	GATTAGTAGCGTCCCC	0	0	0	0	0	1	1
	GCCAAACAGCACCCAG	4	1	0	0	2	0	7
	GCCAAACAGCGTCCAG	0	0	1	0	1	0	2
	GCCAAACTGCACCCAG	1	1	0	0	0	0	2
	GCCAAACTGCATCCAG	0	0	0	0	1	0	1
	GCCATACTGCACCCAG	0	2	0	0	0	0	2
	GCCATACTGCACTTAG	4	2	0	0	0	0	6
	GCCATACTGCATTTAG	0	1	0	0	0	0	1
	GCCATACTGCGTCCAG	0	0	2	0	0	0	2
	GCCATACTGCGTTTAG	0	1	0	0	0	0	1
	GCCTAACAGCATCCAG	0	2	1	1	2	3	9
	GCCTAACTGTATCCAG	0	0	0	0	0	4	4
	GCCTTACTGTATTTAG	1	1	0	0	0	0	2
	GCCTTACTGTGTCCAG	0	0	0	0	1	0	1
	GCTTAACAACGTCCCC	0	0	4	0	0	0	4
	GCTTAACAGCGTCCCC	0	2	3	14	3	3	25
	GCTTAACTGTGTCCCC	0	1	0	1	1	1	4
	GCTTAGCAGCATCCCC	0	0	0	0	0	1	1
	GCTTAGCAGCGTCCCC	0	0	3	0	1	1	5
	GCTTAGCTGTGTCCCC	0	0	1	0	1	0	2
	GCTTTACTGCGTTTCC	1	1	0	0	2	0	4
	GCTTTGCTGCGTCCCC	0	0	1	0	0	0	1
	TCTTAACAGCGTCCCC	2	0	0	0	0	0	2
	TCTTAACTGTGTCCCC	0	1	0	0	0	1	2
	TCTTTACTGCATTTCC	1	0	0	0	0	0	1
	TCTTTACTGCGTCCCC	0	0	0	0	1	0	1
	TCTTTACTGCGTTTCC	2	0	0	0	0	0	2
CfOR08A02	AAACCCTTTGGT	0	1	0	0	0	0	1
	AAACCCTTTTGT	0	0	0	0	0	3	3
	AAACGATTTTGT	0	0	0	0	0	1	1
	AAATCCCTCTAC	16	15	16	16	16	11	90
	CCGTCCCTCTAC	0	0	0	0	0	1	1
CfOR08A09	CCAGCAGCCCAG	5	0	0	6	0	0	11
	CCAGCAGCTAAG	0	0	1	0	0	0	1
	CCAGCAGCTCAG	1	0	0	0	0	0	1
	CCAGCAGGCCGA	1	0	0	0	0	0	1
	CCAGTAGGCCGA	0	0	0	0	1	0	1
	CCAGTAGGCCGG	0	1	0	0	0	0	1
	CCAGTGGGCCGA	0	0	0	0	2	0	2
	CCGACAGCCCAG	0	1	0	0	0	0	1
	CCGACAGGCCGG	0	0	0	0	1	0	1
	CCGATAGGCCGG	0	1	2	0	1	2	6
	CCGGTAGGCCGG	0	1	0	0	0	0	1
	CCGGTAGGTCGG	0	0	1	0	0	0	1
	CGGACAACCCAG	8	3	7	5	5	5	33
	CGGACAGCCCAG	0	2	1	1	2	0	6
	CGGATAGCCCAG	0	0	3	0	0	1	4
	CGGATAGGCCGG	0	0	0	0	0	6	6
	CGGATGGCCCAG	0	0	0	0	3	0	3
	CGGGCAGCCCAG	1	3	1	2	0	2	9
	CGGGCAGCTCAG	0	3	0	1	1	0	5
	CGGGTGGCCCAG	0	0	0	1	0	0	1
	TCGGTAGGCCGG	0	1	0	0	0	0	1
CfOR08A12pp	ACCG	3	3	2	0	1	0	9
	CCCG	10	10	12	16	14	15	77
	CCCT	0	0	0	0	0	1	1
	CCTG	3	3	2	0	1	0	9
CfOR08B08	CATAGCG	0	1	0	0	0	0	1
	CATGAGA	4	0	0	11	9	11	35
	CATGAGG	12	13	15	5	6	2	53
	TCTAAGG	0	2	1	0	1	3	7
CfOR08B12	CC	9	10	5	15	8	7	54
	CT	6	2	0	0	0	1	9
	TC	0	2	11	1	5	5	24
	TT	1	2	0	0	3	3	9
CfOR08C09p	CTA	16	16	16	16	16	15	95
	TTA	0	0	0	0	0	1	1
CfOR08D06	CCCG	5	2	3	2	4	7	23
	CCTA	0	0	0	0	0	1	1
	CCTG	4	12	3	12	6	2	39
	CTCG	2	0	8	0	2	2	14
	CTTG	5	1	1	2	4	4	17
	TCTG	0	1	1	0	0	0	2
CfOR08G01	CGAAAG	13	11	14	16	15	16	85
	TGAAAG	0	4	0	0	1	0	5
	TTAAAG	3	1	2	0	0	0	6
CfOR08G02pp	GAG	2	0	0	0	1	0	3
	GGG	11	6	2	3	4	1	27
	GGT	0	0	0	0	2	0	2
	TAG	2	0	5	0	2	1	10
	TGG	1	10	9	13	7	14	54
CfOR08H10	ACGCCCAGAGG	0	0	0	0	0	1	1
	ACGCCCAGGGA	0	0	4	12	6	8	30
	ACGCCCTGGGA	0	0	2	0	0	1	3
	ACGCCCTGGGG	0	0	0	1	0	0	1
	ACGCCTTGGGG	0	0	1	0	0	0	1
	ACGTCCAGGGG	0	0	1	0	0	0	1
	ACGTCCTGGGG	2	5	0	1	0	0	8
	ATGCTCTGGGA	0	1	0	0	2	1	4
	GCACCCAAGAA	2	0	0	0	0	0	2
	GCACCCAAGGA	2	5	1	1	0	0	9
	GCACCCAAGGG	4	2	0	0	0	0	6
	GCACCCAGGGA	0	0	1	1	0	1	3
	GCGCCCAAGGA	0	0	1	0	0	0	1
	GCGCCCAGGAA	0	1	0	0	2	1	4
	GCGCCCAGGGA	0	0	2	0	0	1	3
	GCGCCCTGGAA	0	0	0	0	0	1	1
	GCGCCCTGGGA	0	0	2	0	2	0	4
	GCGTCCTGGGG	4	2	1	0	0	0	7
	GTGCTCTGGAA	0	0	0	0	4	0	4
	GTGCTCTGGGA	0	0	0	0	0	1	1
	GTGTTCTGGGG	2	0	0	0	0	0	2
CfOR1026	CATTGAGCC	1	0	0	0	1	0	2
	CGCTGGGCC	0	0	0	0	0	2	2
	CGTTGAACC	0	1	0	0	0	0	1
	CGTTGAGCC	0	3	4	0	0	1	8
	CGTTGGGCC	0	0	1	0	1	0	2
	CGTTGGGTT	0	1	0	0	5	1	7
	TACTGAACC	0	2	0	0	0	0	2
	TACTGAGCC	2	3	0	0	0	0	5
	TATTGGGCC	0	0	2	0	0	0	2
	TGCCAAGCC	0	0	1	0	0	0	1
	TGCCGAACC	1	0	0	0	0	0	1
	TGCCGAGCC	8	6	3	12	3	12	44
	TGCTGAGCC	1	0	2	0	1	0	4
	TGTTGAGCC	0	0	1	0	1	0	2
	TGTTGGGCC	0	0	2	4	4	0	10
	TGTTGGGTT	3	0	0	0	0	0	3
CfOR1057p	AGCCGGAC	3	5	1	0	1	1	11
	ATTCTAGC	0	0	4	0	2	0	6
	ATTCTGGC	0	3	1	4	3	0	11
	ATTCTGGT	0	0	0	0	4	0	4
	ATTTTAGC	0	1	1	4	2	0	8
	ATTTTGGC	6	0	6	8	0	14	34
	ATTTTGGT	0	2	0	0	1	0	3
	TGCCGGAC	4	0	2	0	2	0	8
	TTTCGAGC	0	0	1	0	0	0	1
	TTTCTGGT	0	1	0	0	0	1	2
	TTTTTGGC	3	4	0	0	1	0	8
CfOR10D04	GCT	7	5	4	1	4	1	22
	GTC	6	0	2	0	1	7	16
	GTT	3	11	8	15	11	8	56
	TCT	0	0	1	0	0	0	1
	TTT	0	0	1	0	0	0	1
CfOR10F04	CGAAG	2	0	3	0	0	1	6
	CGATG	0	0	0	2	0	0	2
	TAAAA	10	2	0	0	0	0	12
	TGAAA	0	5	2	2	11	0	20
	TGAAG	3	0	3	0	0	1	7
	TGATA	1	7	8	12	5	14	47
	TGATG	0	2	0	0	0	0	2
CfOR10H04	AGCCCCAATCCCAAT	0	0	0	0	1	0	1
	AGCCCCGATCCCAAT	1	7	1	12	7	1	29
	AGCCCTAGCGTGGGA	0	0	1	0	1	0	2
	AGCCCTGGCGTGGGA	15	9	14	4	7	15	64
CfOR12A07	CCAAG	0	0	2	2	2	0	6
	CCGAA	0	0	1	0	0	0	1
	CCGAG	0	4	5	8	4	2	23
	CCGGG	0	0	0	0	0	1	1
	CTAAA	0	0	0	0	0	1	1
	CTAAG	1	4	0	0	3	0	8
	CTGAA	4	0	0	0	1	2	7
	CTGAG	11	6	8	6	5	9	45
	CTGGG	0	0	0	0	0	1	1
	TCGAA	0	1	0	0	0	0	1
	TTGAA	0	1	0	0	1	0	2
CfOR12B07	CAT	14	9	2	7	12	10	54
	CGT	2	2	8	9	2	6	29
	TGC	0	5	6	0	2	0	13
CfOR12C10	ATTA	0	0	0	1	0	0	1
	GCCG	12	4	9	4	4	8	41
	GCTA	4	10	3	6	2	3	28
	GTCG	0	0	3	3	9	5	20
	GTTA	0	2	1	2	1	0	6
CfOR12E07	ACTTACGTC	0	1	1	0	0	0	2
	ACTTACGTT	0	0	1	0	0	0	1
	GACCGTACC	5	1	1	6	4	0	17
	GACCGTGCC	2	0	8	0	2	7	19
	GCCTGTACC	4	11	1	4	4	2	26
	GCCTGTGCC	5	3	2	6	4	7	27
	GCCTGTGCT	0	0	2	0	2	0	4
CfOR12F06	ACCCAGACCCCGT	2	6	8	11	3	8	38
	ACCCAGAGCCCGT	0	1	0	0	0	0	1
	ACCCGGACCCCGT	0	0	2	0	0	0	2
	ATCCAGACCCCGT	0	1	0	1	1	2	5
	CCCCAGGCCCCGT	14	7	5	4	10	4	44
	CCCCAGGGCCCGT	0	1	0	0	0	0	1
	CCTTAAGCATTCC	0	0	1	0	0	0	1
	CTCCAGGCCCCGT	0	0	0	0	2	2	4
CfOR12G07	GTAC	0	0	0	0	0	1	1
	GTGC	12	11	14	15	16	12	80
	GTGT	3	0	0	0	0	1	4
	TCGC	1	5	2	1	0	2	11
CfOR14A11	AGGTAGCTCCACAA	5	1	6	2	0	6	20
	AGTTAGCTCCACAA	8	3	0	2	0	3	16
	GATCGAACCTGAGC	0	2	0	0	0	1	3
	GATCGGCCCTGAGC	0	0	0	0	0	3	3
	GGGCGGCCCTGAGC	0	2	0	0	0	1	3
	GGTCGAACCTGAGC	1	5	4	6	13	0	29
	GGTCGAACTTGAGC	0	0	0	2	0	0	2
	GGTCGGCCCCGCGA	0	2	2	0	3	1	8
	GGTTAGCTCCACAA	2	1	4	4	0	1	12
CfOR1564p	AAGACGTATT	0	0	1	1	2	1	5
	AAGACGTGTT	0	0	2	0	3	0	5
	GAGACATGTT	0	0	0	0	0	1	1
	GAGACGCATT	0	0	0	0	0	4	4
	GAGACGCGTT	0	0	0	0	0	2	2
	GAGACGTATC	0	0	0	1	0	0	1
	GAGACGTATT	1	4	3	2	2	4	16
	GAGACGTGTT	6	1	4	7	2	0	20
	GGACTACGCT	0	1	0	0	0	1	2
	GGACTGCGCT	9	10	6	5	7	3	40
CfOR1573	AT	0	3	3	5	1	1	13
	GC	16	13	13	11	15	15	83
CfOR1697	CC	15	13	16	16	14	6	80
	TT	1	3	0	0	2	10	16
CfOR16C11	CCCGGACAGTC	0	0	0	0	0	3	3
	CCCGGCCAATC	0	0	0	0	2	0	2
	CCCGGCCAGTC	7	11	2	8	8	5	41
	CCTGGACAGTC	1	0	0	0	0	0	1
	CCTGGCCAGTC	1	0	0	0	0	0	1
	CTCGGCTAGTT	1	1	0	0	0	0	2
	GCCAGCCAGAC	1	0	0	0	1	0	2
	GCCAGCCAGTC	1	1	0	1	0	0	3
	GCCGGACAGTC	0	0	4	0	0	0	4
	GCCGGCCAGAC	1	3	7	4	2	0	17
	GCCGGCCAGTC	2	0	2	2	2	8	16
	GCCGGCCGATC	0	0	1	0	0	0	1
	GTCGACTAGTT	0	0	0	0	1	0	1
	GTCGGCTAGTT	1	0	0	1	0	0	2
CfOR16D10	ACCGTGTCT	16	8	7	8	8	14	61
	AGAATATCC	0	3	9	0	0	0	12
	AGAGTATCC	0	0	0	0	1	0	1
	AGCGTATCC	0	0	0	0	1	0	1
	GGAATATTC	0	0	0	0	1	0	1
	GGCGTATTC	0	5	0	8	5	2	20
CfOR16H04	CGTCGCCA	9	0	0	0	0	0	9
	TATCACTT	0	2	0	0	0	2	4
	TGACGCCA	0	0	0	0	0	9	9
	TGTCGCCA	2	10	8	14	10	5	49
	TGTCGTCA	5	4	0	0	1	0	10
	TGTTGCCA	0	0	8	2	5	0	15
CfOR20H03	ACCAAACAGAA	1	0	1	4	1	0	7
	ATCACACAGAA	1	1	1	0	3	5	11
	ATCACACGGAA	2	1	0	0	0	1	4
	TCCAAACAGCA	1	5	4	5	1	1	17
	TTCACACAGCA	0	0	1	0	1	0	2
	TTCACACGCCA	2	1	0	2	0	1	6
	TTCACACGGCA	6	3	2	0	4	2	17
	TTCGCATAGCA	0	2	0	0	0	0	2
	TTCGCATGCCA	1	0	0	0	1	0	2
	TTCGCATGGCA	0	0	1	0	1	1	3
	TTCGCGTGCCA	0	1	1	0	2	5	9
	TTTACACGCCA	1	0	0	2	0	0	3
	TTTACACGGCA	1	2	3	3	0	0	9
	TTTGCATGCCA	0	0	1	0	0	0	1
	TTTGCATGGCA	0	0	1	0	1	0	2
	TTTGCGTGCCA	0	0	0	0	1	0	1
CfOR2171	A	11	14	9	13	10	11	68
	G	5	2	7	3	6	5	28
CfOR2510	AAAGC	0	0	4	0	2	3	9
	AAGGC	0	2	1	0	0	3	6
	GAAGC	0	0	1	0	0	1	2
	GAGGC	0	2	0	0	0	0	2
	GGAAC	0	3	0	0	1	0	4
	GGAGC	16	9	10	15	11	8	69
	GGGGC	0	0	0	0	0	1	1
	GGGGT	0	0	0	1	2	0	3
CfOR2540	CACACAATTC	0	1	0	0	0	0	1
	CACACGACCC	0	0	0	1	0	0	1
	CACACGATCC	0	0	0	1	0	0	1
	CACGCAATTC	0	0	0	0	0	5	5
	CACGCAATTT	0	3	0	0	0	1	4
	CACGCATTCT	0	0	0	0	0	2	2
	CACGCGACCC	0	0	0	0	2	1	3
	CACGCGACCT	0	1	3	0	5	0	9
	CACGCGATCC	4	0	2	4	0	2	12
	CACGCGATCT	2	1	2	2	0	0	7
	TGCACGACCT	0	0	0	1	0	0	1
	TGCGAGACCC	0	0	0	0	0	2	2
	TGCGCGACCC	0	1	0	2	0	0	3
	TGTGAGACCC	10	7	6	3	6	2	34
	TGTGAGACCT	0	2	3	1	3	1	10
	TGTGCGACCT	0	0	0	1	0	0	1
CfOR3045	CACCCCG	1	1	7	6	5	7	27
	CACCCTG	0	0	1	1	2	0	4
	CACTCTG	0	3	0	0	1	0	4
	CATCCCG	0	0	4	0	0	0	4
	CGCCCCG	0	0	1	0	0	0	1
	CGCCCTG	0	3	0	0	0	0	3
	TACTTTA	15	9	3	9	8	9	53
CfOR3109	AA	0	0	6	7	2	0	15
	AT	0	0	0	2	1	0	3
	CA	16	16	10	5	12	16	75
	CT	0	0	0	2	1	0	3
CfOR3227	CACCCCC	2	8	7	5	6	6	34
	CACCCCT	6	4	1	8	0	1	20
	CACCCTC	0	1	6	1	2	6	16
	CACCCTT	0	0	1	1	0	1	3
	CACTCCC	8	2	1	0	3	0	14
	CATCCCC	0	0	0	0	0	1	1
	CCCCTCC	0	1	0	0	0	0	1
	CCCCTCT	0	0	0	0	0	1	1
	TACCCCC	0	0	0	1	2	0	3
	TACCCTC	0	0	0	0	3	0	3
CfOR4420	CACGTA	0	0	4	4	5	0	13
	CATGTA	0	0	1	0	0	0	1
	CCCATC	0	0	0	0	0	1	1
	CCCGGA	3	4	1	0	1	2	11
	CCCGTA	10	8	9	12	5	11	55
	CCTGGA	0	0	0	0	4	0	4
	CCTGTA	3	4	0	0	1	2	10
	TCCGTA	0	0	1	0	0	0	1
CfOR5233	ACGCACA	1	4	11	2	7	5	30
	ACTTTTA	15	10	5	12	9	8	59
	TCGCACA	0	2	0	0	0	0	2
	TCGCACG	0	0	0	2	0	2	4
	TTGCACG	0	0	0	0	0	1	1
CfOR5413	ACAAAAGGAGT	0	0	2	0	0	0	2
	ACAGAAGTAAT	2	0	0	0	0	0	2
	GCAAAAGGGGT	1	8	10	13	6	0	38
	GCAAAGGGAGT	0	1	0	0	2	1	4
	GCAGAAGGGAT	0	0	0	0	0	1	1
	GCAGAAGTGAC	13	6	2	3	6	1	31
	GCAGAAGTGAT	0	1	2	0	2	1	6
	GCAGAGGTAAT	0	0	0	0	0	11	11
	GCAGGAAGGGT	0	0	0	0	0	1	1
CfOR5912	CAGCAC	0	0	2	6	0	0	8
	CGGCAC	3	4	5	4	2	2	20
	CGGCAT	2	0	0	0	1	2	5
	TAGCAC	0	0	1	1	0	0	2
	TAGTAC	0	1	0	1	0	0	2
	TGGCAC	4	9	5	2	8	10	38
	TGGCAT	3	0	3	0	0	1	7
	TGGTAC	4	2	0	2	4	1	13
	TGGTAT	0	0	0	0	1	0	1
CfOR5973p	CTATC	0	1	2	2	2	1	8
	CTGCT	0	0	0	0	0	2	2
	CTGTC	10	14	10	6	12	11	63
	TGGCC	6	1	3	8	1	2	21
	TTGTC	0	0	1	0	1	0	2
CfOR6035	CGTTTCCT	14	6	3	0	2	8	33
	GCTCTCCT	0	1	1	1	2	0	5
	GCTCTTTA	0	0	0	2	0	0	2
	GCTTTCCT	0	3	5	0	3	3	14
	GCTTTTTA	1	1	7	4	1	3	17
	GGTCCCCT	0	1	0	0	0	0	1
	GGTCTCCT	1	2	0	6	4	2	15
	GGTTCCCT	0	1	0	0	0	0	1
	GGTTTCCT	0	1	0	3	4	0	8
CfOR6141	AA	7	6	5	0	4	1	23
	AG	0	4	6	4	9	3	26
	GG	9	6	5	12	3	12	47
CfOR7026	GCTCATCC	5	4	3	2	3	6	23
	GCTCATTC	4	9	10	13	10	6	52
	GTTCATCC	0	0	0	0	0	1	1
	GTTCATTC	1	0	0	1	0	1	3
	GTTCATTT	0	0	0	0	0	1	1
	TCCCACCC	0	1	0	0	0	0	1
	TCCCACTC	1	2	0	0	0	0	3
	TCTCTTCC	2	0	0	0	0	0	2
	TCTCTTTC	3	0	1	0	3	0	7
	TTTCTTCC	0	0	2	0	0	0	2
	TTTCTTTC	0	0	0	0	0	1	1
CfOR7215	ACACAGGGCGAC	0	0	0	2	0	0	2
	ACACGGGGCATC	0	0	0	0	1	0	1
	ACATAGAGCGAC	0	0	0	0	0	2	2
	ACCCGGGACGAC	15	9	3	0	8	8	43
	ACCCGGGATGAC	0	2	0	0	0	0	2
	ACCCGGGGCGAC	0	0	0	0	1	0	1
	ATCCGAGACGAC	1	1	6	0	0	2	10
	ATCCGGGACGAC	0	0	1	0	0	0	1
	TCACAGGACGAC	0	0	0	1	0	0	1
	TCACAGGGCGAC	0	0	0	9	0	0	9
	TCATAGAGCGAC	0	0	0	2	0	0	2
	TCCCGGGGCGAC	0	0	0	1	1	1	3
	TTACAGGGCGAC	0	0	0	0	1	1	2
	TTACAGGGCGAT	0	0	0	1	0	0	1
	TTACGGGGCATC	0	0	0	0	1	0	1
	TTCCGAGGCGAC	0	0	1	0	0	0	1
	TTCCGGGACGAC	0	1	1	0	0	0	2
	TTCCGGGGCGAC	0	3	4	0	3	2	12
CfOR9010	CAACACTGGGAC	15	7	7	11	7	3	50
	CAATACCAAGAC	0	1	0	0	1	0	2
	CAATACCGGGAC	0	4	2	1	1	4	12
	CAATACTAAGAC	0	0	3	3	0	0	6
	CAATACTGGGAC	0	1	0	0	1	0	2
	CAATAGCGGGAC	0	0	0	0	1	1	2
	CAATAGTAAGAC	0	0	1	0	0	0	1
	CGACACTGGGAC	0	1	0	0	2	2	5
	CGATACCGGGAC	0	0	0	0	2	0	2
	CGATACTAAGAC	0	0	1	0	1	0	2
	CGGCTCTGGGAC	1	1	0	1	0	0	3
	CGGCTGTGGGAC	0	1	0	0	0	0	1
	CGGTTCCGGGAC	0	0	2	0	0	1	3
	TAACACTGGAAC	0	0	0	0	0	4	4
	TGGCTCTGGAAC	0	0	0	0	0	1	1
DOPRH07	CGACGAGACTATTAGAACTAC	0	2	0	0	0	0	2
	CGACGAGACTATTAGAATAAC	15	11	11	7	7	5	56
	CGACGAGAGCGCCGATTCTGC	0	0	0	0	0	1	1
	TAGTAGAGCCATTAGAACAAT	1	3	5	9	9	10	37
DOPRX01	ACCCAC	2	2	4	4	2	0	14
	ACCCAT	1	3	3	0	4	10	21
	ACTCAC	0	4	2	8	0	2	16
	ACTCAT	0	0	1	0	2	0	3
	ATCCAT	11	1	3	0	8	4	27
	ATTCAT	2	0	2	4	0	0	8
	GTCTGT	0	4	0	0	0	0	4
	GTTTGT	0	2	1	0	0	0	3
DOPRX09	CCTCCA	0	0	0	0	3	0	3
	CCTCCG	7	4	4	13	8	2	38
	TACCTA	0	0	0	0	1	0	1
	TACCTG	0	1	6	0	0	7	14
	TATCCG	9	10	6	3	4	7	39
	TATTCG	0	1	0	0	0	0	1
DTPRH02	AA	0	10	5	2	14	9	40
	AG	0	3	11	0	0	2	16
	GG	16	3	0	14	2	5	40
TPCR62	CAA	5	2	1	0	0	4	12
	CAG	5	7	3	5	0	0	20
	CGA	2	0	0	0	0	0	2
	CGG	0	0	1	0	0	0	1
	TAG	2	7	11	11	16	12	59
	TGG	2	0	0	0	0	0	2
TPCR71	GCA	0	0	1	0	0	0	1
	TCA	10	11	14	15	14	15	79
	TTG	6	5	1	1	2	1	16
