# Supplementary material for: Genetic diversity of canine olfactory receptors
Source: BMC Genomics. 2009 Jan 14;10:21. doi: 10.1186/1471-2164-10-21 (PMC2635374; doi:10.1186/1471-2164-10-21)
Supplement: Additional file 5 — Cluster description. Characteristics of OR clusters used for LD analysis. [file 1471-2164-10-21-S5.xls]

## Sheet: Feuil1
Cluster description
Cluster Name	Size (bp)	CFA Localisation	Number of OR Sequenced	Number of SNP All Breeds MAF>0.2
cluster01	177000	CFA09	7	31
cluster02	182000	CFA18	5	26
cluster03	161000	CFA18	7	15
cluster04	104000	CFA21	9	21
cluster05	175000	CFA21	10	37
